# Supplementary material for: Alliance of Proteomics and Genomics to Unravel the Specificities of Sahara Bacterium Deinococcus deserti
Source: PLoS Genet. 2009 Mar 27;5(3):e1000434. doi: 10.1371/journal.pgen.1000434 (PMC2669436; doi:10.1371/journal.pgen.1000434)
Supplement: Table S2 — Proteins identified by LC-MS/MS shotgun. (0.26 MB XLS) [file pgen.1000434.s007.xls]

## Sheet: sorted by accession
	Table S2. Proteins identified by LC-MS/MS shotgun
								Conserved
	accession	MASCOT	mass	coverage	#peptides	Spectral	Orphan	hypothetical	Description
		score	(Da)	(%)		count		protein
	Deide_00010	83	51866	6	2	3			Candidate chromosomal replication initiator protein
	Deide_00020	50	38757	3	1	1			Candidate DNA-directed DNA polymerase (DNA polymerase III, beta subunit)
	Deide_00030	115	45310	7	2	3			Candidate Enolase,2-phosphoglycerate dehydratase, 2-phospho-D- glycerate hydro-lyase
	Deide_00040	1520	51702	59	30	98			Candidate Pyruvate kinase
	Deide_00050	220	45701	11	5	9			Candidate Tyrosyl-tRNA synthetase (Tyrosine-tRNA ligase)
	Deide_00080	79	63056	5	2	3		X	Conserved hypothetical protein
	Deide_00100	177	16025	34	7	18			Candidate 50S ribosomal protein L9
	Deide_00110	250	10647	41	4	22			Candidate 30S ribosomal protein S18
	Deide_00120	449	32237	34	12	54			Candidate single-stranded DNA-binding protein
	Deide_00130	356	11728	52	7	38			Candidate 30S ribosomal protein S6
	Deide_00190	352	31591	25	6	22			Candidate glycine betaine ABC transporter, periplasmic component
	Deide_00200	486	11806	63	10	164			Candidate DNA-binding protein HU (Histone-like protein)
	Deide_00220	246	19277	31	4	4		X	Conserved hypothetical protein; Candidate membrane protein
	Deide_00240	422	20766	64	9	24			Candidate 3-octaprenyl-4-hydroxybenzoate carboxy-lyase
	Deide_00250	234	23946	19	3	4			Candidate 2-C-methyl-D-erythritol 4-phosphate cytidylyltransferase ( 4-diphosphocytidyl-2C-methyl-D-erythritol synthase MEP cytidylyltransferase)
	Deide_00290	190	21439	15	3	24		X	Conserved hypothetical protein
	Deide_00310	443	18062	30	7	24			Related to GTP cyclohydrolase I
	Deide_00320	200	15612	18	5	5			Related to 6-pyruvoyl tetrahydrobiopterin synthase (PTP synthase)
	Deide_00350	736	30964	43	17	71			Candidate non-heme chloroperoxidase (Chloride peroxidase)
	Deide_00360	73	21466	6	1	1			Related to transcriptional regulator, TetR family
	Deide_00370	127	46714	8	2	5		X	Conserved hypothetical protein
	Deide_00380	386	36328	33	8	10			Candidate Glu/Leu/Phe/Val dehydrogenase, Branched-chain amino acid dehydrogenase
	Deide_00400	469	65378	20	7	7		X	Conserved hypothetical protein, precursor; candidate membrane protein
	Deide_00410	307	34652	22	5	8			Candidate Polysaccharide pyruvyl transferase
	Deide_00430	360	16689	32	6	9			related to Phenylacetic acid degradation protein (PaaI-thioesterase)
	Deide_00500	99	69484	3	2	6		X	Conserved hypothetical protein
	Deide_00510	319	56255	13	7	16		X	Conserved hypothetical protein, precursor; candidate membrane protein
	Deide_00530	51	26554	5	1	2			Related to Roadblock/LC7 domain protein
	Deide_00540	611	42256	32	10	26			Related to Peptidase family M28 protein
	Deide_00580	99	44813	4	2	3			Candidate sugar ABC transporter, periplasmic component
	Deide_00600	2357	70193	73	46	285			Candidate Transketolase
	Deide_00640	167	46189	9	3	3		X	Conserved hypothetical protein
	Deide_00692	424	25917	28	6	74	XXXX		Hypothetical protein, precursor
	Deide_00700	814	112186	16	22	47			Candidate Carbamoyl-phosphate synthase large chain (Carbamoyl-phosphate synthetase ammonia chain)
	Deide_00710	62	15748	5	1	1		X	Conserved hypothetical protein, precursor
	Deide_00720	1580	45219	61	24	131			Candidate Argininosuccinate synthase (Citrulline--aspartate ligase)
	Deide_00740	109	17686	13	3	4			Candidate GCN5-related N-acetyltransferase
	Deide_00760	1483	50461	60	30	113			Argininosuccinate lyase (Arginosuccinase) (ASAL)
	Deide_00780	401	16280	41	11	54			Candidate GCN5-related N-acetyltransferase
	Deide_00810	189	44001	9	3	33			Candidate Carbamoyl-phosphate synthase small chain (Carbamoyl-phosphate synthetase glutamine chain)
	Deide_00830	315	27262	25	6	22			Candidate Uracil-DNA glycosylase
	Deide_00840	86	39237	6	2	3			Related to DNA topoisomerase (topoisomerase I)
	Deide_00870	120	15219	24	3	6		X	Conserved hypothetical protein
	Deide_00880	231	23888	15	3	9			Candidate Peptidyl-tRNA hydrolase
	Deide_00890	806	37211	42	21	117			Candidate Peptidase M42
	Deide_00930	98	13925	21	3	4			Related to Vacuolar type ATP synthase subunit
	Deide_00940	568	75547	19	13	22			Candidate V-type ATP synthase subunit I; candidate membrane protein
	Deide_00950	253	9959	40	2	117			Candidate H+-transporting two-sector ATPase, C subunit
	Deide_00960	731	20391	66	18	103			Candidate V-type ATP synthase subunit
	Deide_00970	1025	35126	64	19	104			Candidate V-type ATP synthase subunit C
	Deide_00980	125	11995	34	2	17			Candidate V-type ATP synthase subunit F
	Deide_00990	2874	63501	77	55	365			Candidate V-type ATP synthase alpha chain (V-type ATPase subunit A)
	Deide_01000	2438	51414	73	33	217			Candidate V-type ATP synthase beta chain (V-type ATPase subunit B)
	Deide_01010	578	24132	40	11	86			Candidate V-type ATP synthase subunit D (V-type ATPase subunit D)
	Deide_01030	818	31058	40	15	44			Candidate Glucokinase (Glucose kinase)
	Deide_01040	60	11140	12	1	1		X	Conserved hypothetical protein
	Deide_01050	532	17188	72	12	17			Candidate Thioesterase superfamily
	Deide_01070	278	46073	12	7	22			Candidate Pyrimidine-nucleoside phosphorylase
	Deide_01110	309	13698	40	5	11		X	Conserved hypothetical protein
	Deide_01120	1711	68335	51	35	97			Candidate cell division protease FtsH homologue ; candidate membrane protein
	Deide_01140	332	15174	40	7	13			Candidate Thioredoxin
	Deide_01150	400	90884	11	13	24			Candidate Glutaminyl-tRNA synthetase (Glutamine--tRNA ligase) (GlnRS)
	Deide_01160	470	16767	63	9	11			Candidate radiation-induced protein DdrD
	Deide_01200	565	10530	71	8	178			Candidate 30S ribosomal protein S15
	Deide_01210	438	13901	60	6	23		X	Conserved hypothetical protein
	Deide_01220	639	27136	49	11	22			Candidate Carbonic anhydrase
	Deide_01230	137	45638	7	2	5			Candidate Aminopeptidase (Heat stable aminopeptidase)
	Deide_01240	56	49282	2	1	1			Related to response regulator, CheY, Guanylate cyclase, GGDEF domain with PAS/PAC sensor and Response Regulator Receiver modulation
	Deide_01270	67	36579	4	1	1			Candidate Threonine synthase
	Deide_01281	124	7872	32	2	19			Candidate Ribosomal protein L28
	Deide_01290	53	19950	8	2	4			Candidate Lipoprotein signal peptidase (Prolipoprotein signal peptidase) (Signal peptidase II) (SPase II)
	Deide_01300	87	17148	17	2	2			Candidate S-ribosylhomocysteine lyase (Autoinducer-2 production protein LuxS) (AI-2 synthesis protein)
	Deide_01310	401	30637	29	12	29			related to Polyphosphate kinase 2 family protein
	Deide_01370	519	36242	45	9	22			Candidate UDP-glucose 4-epimerase (Galactowaldenase) (UDP-galactose 4-epimerase)
	Deide_01380	88	48326	3	2	2			Candidate peptidase M20
	Deide_01400	153	23926	14	3	9			Candidate Short-chain dehydrogenase/reductase SDR precursor
	Deide_01410	644	45175	33	12	23			Candidate Xaa-pro aminopeptidase
	Deide_01420	99	70164	4	2	3			Candidate 3-octaprenyl-4-hydroxybenzoate carboxy-lyase
	Deide_01434	760	16885	54	20	94		X	conserved hypothetical protein
	Deide_01450	90	16132	10	1	1		X	Conserved hypothetical protein
	Deide_01470	651	26455	38	13	238			Candidate response regulator, CheY
	Deide_01490	95	17748	17	2	3			Candidate Arginine repressor
	Deide_01500	56	42041	3	1	1			Candidate Coenzyme A biosynthesis bifunctional protein (DNA/pantothenate metabolism flavoprotein)
	Deide_01510	310	33595	18	10	38			Candidate Porphobilinogen deaminase (PBG) (Hydroxymethylbilane synthase) (HMBS) (Pre-uroporphyrinogen synthase)
	Deide_01530	465	33614	30	6	13			Candidate L-asparaginase (L-asparagine amidohydrolase) (L- ASNase)
	Deide_01560	791	40653	46	16	33			Candidate Acetyl-CoA acetyltransferase (Acetoacetyl-CoA thiolase)
	Deide_01570	277	11668	42	5	28			Related to YCII superfamily protein
	Deide_01590	448	30051	30	7	19			Candidate 3-hydroxybutyryl-CoA dehydrogenase (Beta- hydroxybutyryl-CoA dehydrogenase) (BHBD)
	Deide_01630	626	17762	49	9	44			Candidate Flavin reductase-like, FMN-binding
	Deide_01660	157	28604	10	2	3		X	Conserved hypothetical protein; candidate membrane protein
	Deide_01670	92	30325	6	1	1			Candidate methyltransferase, HemK family
	Deide_01680	263	20865	33	7	25			Related to Jag-related protein, RNA binding protein
	Deide_01700	691	34189	53	15	38			Candidate Acetyl-coenzyme A carboxylase carboxyl transferase subunit alpha (Acetyl-CoA carboxylase carboxyltransferase subunit alpha) (ACCase subunit alpha)
	Deide_01710	272	32675	24	6	11			Candidate Acetyl-coenzyme A carboxylase carboxyl transferase subunit beta (ACCase beta chain)
	Deide_01720	435	16163	46	9	35		X	Conserved hypothetical protein, precursor
	Deide_01730	408	11962	68	7	49			Candidate Divalent-cation tolerance protein
	Deide_01810	454	27718	33	12	60		X	Conserved hypothetical protein
	Deide_01860	100	16241	12	2	3			Candidate Response regulator, CheY
	Deide_01880	242	26317	22	7	10			Candidate Enoyl-CoA hydratase/isomerase
	Deide_01900	284	64813	9	6	13			Candidate Oligo-1,6-glucosidase (Oligosaccharide alpha-1,6- glucosidase) (Sucrase-isomaltase) (Isomaltase) (Dextrin 6-alpha-D- glucanohydrolase)
	Deide_01930	110	22252	16	2	2		X	Conserved hypothetical protein
	Deide_01940	467	15576	56	9	36		X	Conserved hypothetical protein
	Deide_01990	235	17735	39	5	7		X	Conserved hypothetical protein, precursor
	Deide_02060	119	12949	14	2	6			Candidate Phenylacetic acid degradation protein
	Deide_02090	704	37053	37	10	34			Candidate Peptidase M42
	Deide_02110	206	25063	15	3	6		X	Conserved hypothetical protein
	Deide_02130	317	22180	33	8	13			Candidate 1-acyl-sn-glycerol-3-phosphate acyltransferase
	Deide_02140	486	31750	28	11	122			Candidate iron ABC transporter, periplasmic component
	Deide_02170	72	13496	23	2	2			Related to Ferredoxin
	Deide_02180	552	62647	17	13	32			Candidate Nucleic acid-binding protein, HRDC family
	Deide_02200	59	44810	2	1	1		X	Conserved hypothetical protein
	Deide_02240	552	16750	56	9	30			Candidate 6,7-dimethyl-8-ribityllumazine synthase (DMRL synthase) (Lumazine synthase) (Riboflavin synthase beta chain)
	Deide_02250	285	43825	17	6	18			Candidate Riboflavin biosynthesis protein (GTP cyclohydrolase II) (3,4-dihydroxy-2-butanone 4-phosphate synthase) (DHBP synthase)
	Deide_02260	82	23518	5	1	2			Candidate Riboflavin synthase alpha chain
	Deide_02270	867	38851	57	14	30			Candidate Riboflavin biosynthesis protein
	Deide_02280	645	34999	39	13	37		X	Conserved hypothetical protein, precursor
	Deide_02310	156	67364	6	3	3			Related to Dipeptidyl aminopeptidases
	Deide_02360	1039	23393	71	15	126			Candidate Cyclase/dehydrase
	Deide_02380	59	11602	12	1	4		X	Conserved hypothetical protein
	Deide_02390	126	22680	17	2	4			Candidate Transcriptional regulator, TetR family
	Deide_02400	754	39873	42	12	41			Candidate Histidinol-phosphate aminotransferase (Imidazole acetol-phosphate transaminase)
	Deide_02430	437	16715	64	7	13			Candidate Alkyl hydroperoxide reductase / Thiol specific antioxidant
	Deide_02440	287	26126	27	5	5			Related to LmbE-like protein
	Deide_02500	88	14051	24	3	5		X	Conserved hypothetical protein, precursor
	Deide_02550	908	47728	39	22	183			Candidate sugar ABC transporter, periplasmic component
	Deide_02580	241	11403	43	4	65			Candidate DNA-directed RNA polymerase omega chain (RNAP omega subunit) (Transcriptase omega chain) (RNA polymerase omega subunit)
	Deide_02590	703	20897	72	17	157			Candidate Peptidylprolyl isomerase (Peptidyl-prolyl cis-trans isomerase)(PPIase)
	Deide_02600	196	44118	11	3	3			Candidate Aminopeptidase T (AP-T) (Heat stable aminopeptidase)
	Deide_02620	237	17640	29	3	5			Candidate 2-C-methyl-D-erythritol 2,4-cyclodiphosphate synthase (MECPS) (MECDP-synthase)
	Deide_02650	230	21787	19	7	26			Candidate NUDIX hydrolase
	Deide_02680	115	16104	20	2	4		X	Conserved hypothetical protein
	Deide_02690	391	43707	23	7	15			Adenylosuccinate synthetase (IMP--aspartate ligase) (AdSS) (AMPSase)
	Deide_02700	327	23161	29	7	30			Candidate GTP cyclohydrolase I (GTP-CH-I)
	Deide_02710	313	42842	25	6	17			Candidate Peptidase M20D (amidohydrolase)
	Deide_02720	218	8218	39	3	17		X	conserved hypothetical protein
	Deide_02740	107	49897	4	2	4			Related to histidine kinase, classic
	Deide_02842	471	32185	28	8	13			Related to Type II site-specific deoxyribonuclease (Type II restriction enzyme)
	Deide_02880	582	17265	84	11	70			Candidate Phosphoribosylaminoimidazole carboxylase catalytic subunit (AIR carboxylase) (AIRC)
	Deide_02890	353	39950	23	5	11			Candidate Phosphoribosylaminoimidazole carboxylase ATPase subunit (AIR carboxylase) (AIRC)
	Deide_02920	774	26593	52	15	35			Candidate Acetylglutamate/acetylaminoadipate kinase (NAG kinase) (AGK) (N-acetyl-L-glutamate/N-acetyl-L-aminoadipate 5- phosphotransferase)
	Deide_02990	179	19732	24	5	6			Candidate radiation-induced protein DdrB
	Deide_03000	720	29782	47	12	25		X	Conserved hypothetical protein
	Deide_03010	1621	40424	69	25	127			Candidate N-acylamino acid racemase
	Deide_03030	185	30124	14	3	8			Candidate DNA repair regulator protein IrrE (PprI)
	Deide_03040	524	29497	49	9	15			Candidate Dihydropteroate synthase (DHPS) (Dihydropteroate pyrophosphorylase)
	Deide_03050	130	13748	22	2	3			Related to dihydroneopterin aldolase (DHNA)
	Deide_03060	365	18282	56	8	18		X	Conserved hypothetical protein, precursor
	Deide_03070	77	11356	13	1	1		X	Conserved hypothetical protein
	Deide_03100	173	14167	21	4	8		X	Conserved hypothetical protein
	Deide_03120	320	75530	10	6	6			Candidate UvrABC system protein B (Excinuclease ABC, subunit B)
	Deide_03160	2500	101290	53	49	146			Candidate Pyruvate dehydrogenase E1 component
	Deide_03170	375	63803	19	9	31			Candidate Dihydrolipoyllysine-residue acetyltransferase component of pyruvate dehydrogenase complex (E2) (Dihydrolipoamide acetyltransferase component of pyruvate dehydrogenase complex)
	Deide_03240	1169	123120	25	24	67			Candidate Ribonuclease R (RNase R)
	Deide_03250	303	29061	18	4	9			Candidate exodeoxyribonuclease III
	Deide_03260	207	12204	44	6	20		X	Conserved hypothetical protein
	Deide_03270	111	28855	8	2	3			Related to intradiol-dioxygenase-like protein
	Deide_03280	214	49160	14	4	8			Candidate Biotin carboxylase (Acetyl-CoA carboxylase subunit A)
	Deide_03290	211	18252	16	4	18			Candidate Acetyl-CoA carboxylase, biotin carboxyl carrier protein
	Deide_03300	614	20546	55	16	107			Candidate Elongation factor P (EF-P)
	Deide_03310	195	25440	11	3	14			Candidate 50S ribosomal protein L25 (General stress protein CTC)
	Deide_03330	1011	49319	52	26	64			Related to FeS assembly protein SufD
	Deide_03340	960	52556	38	17	44		X	Conserved hypothetical protein
	Deide_03350	490	28252	39	9	31			Candidate SUF system FeS assembly ATPase
	Deide_03390	420	24922	34	9	27		X	Conserved hypothetical protein, precursor
	Deide_03400	612	28077	48	9	18		X	Conserved hypothetical protein
	Deide_03420	781	23883	51	12	25			Related to Pit accessory protein
	Deide_03550	615	37673	48	11	14			Candidate Alcohol dehydrogenase (ADH)
	Deide_03560	776	41717	47	19	41			Candidate Acetyl-CoA acetyltransferase (Acetoacetyl-CoA thiolase)
	Deide_03620	143	38384	13	4	6			Related to oxidoreductase
	Deide_03630	656	44855	35	14	52			Candidate Endoglucanase
	Deide_03690	1203	52512	51	18	43			Candidate Xylulose kinase (Xylulokinase)
	Deide_03710	372	19034	38	6	26		X	Conserved hypothetical protein; candidate membrane protein
	Deide_03720	337	52149	16	9	26			Related to ATP-dependent RNA helicase
	Deide_03740	109	45578	5	3	3			Candidate Histidinol dehydrogenase (HDH)
	Deide_03760	250	42179	16	5	22			Candidate Phosphopentomutase (Phosphodeoxyribomutase)
	Deide_03820	419	24140	47	9	18			Candidate potassium uptake protein TrkA
	Deide_03840	94	40796	8	2	2			Related to N6-adenine-specific DNA methylase; related to RNA methylase
	Deide_03850	418	35532	29	7	18			Related to Oxidoreductase
	Deide_03875	81	9618	17	1	1		X	Conserved hypothetical protein
	Deide_03880	554	59942	19	11	16			Candidate 60 kDa inner membrane insertion protein, Membrane protein OxaA
	Deide_03900	191	35755	13	3	7			Candidate Pyruvate dehydrogenase E1 component subunit beta
	Deide_03910	137	41376	14	3	5			Candidate Pyruvate dehydrogenase E1 component subunit alpha
	Deide_03920	65	34570	4	1	2			Related to S-layer-like protein array-related protein
	Deide_03960	265	22956	16	3	3			Candidate RNA polymerase, sigma-24 subunit, ECF subfamily
	Deide_03980	388	37447	29	7	13			Candidate Transcriptional regulator, PurR family
	Deide_04000	72	25589	6	1	2			Candidate Electron transport protein SCO1/SenC
	Deide_04020	111	35265	8	2	2		X	Conserved hypothetical protein
	Deide_04030	118	20382	12	2	4			Candidate Xanthine phosphoribosyltransferase
	Deide_04040	1879	56891	56	33	114			Related to propionyl-CoA carboxylase beta chain (PCCase) (Propanoyl-CoA:carbon dioxide ligase)
	Deide_04050	134	17154	34	3	5			Candidate Peptide methionine sulfoxide reductase MsrB
	Deide_04080	112	52552	5	2	2			Candidate Magnesium protoporphyrin chelatase
	Deide_04170	324	37401	25	7	8			Related to Aminodeoxychorismate lyase precursor
	Deide_04250	255	37747	15	5	24		X	Conserved hypothetical protein, precursor
	Deide_04260	481	37076	34	10	18			Related to Enterochelin esterase
	Deide_04270	884	61358	28	18	50			Candidate Medium-chain-fatty-acid--CoA ligase (Medium-chain acyl-CoA synthetase)
	Deide_04290	510	28433	45	10	24			Related to enoyl-CoA hydratase PaaG
	Deide_04300	68	25786	4	1	2			Related to Peptidase-M37
	Deide_04310	110	35035	6	2	6		X	Conserved hypothetical protein, precursor
	Deide_04400	554	34507	43	13	23			Related to L-asparaginase II
	Deide_04410	53	71564	2	1	1			Candidate arginine decarboxylase
	Deide_04430	60	43996	4	2	2			Related to (Uracil-5)-methyltransferase
	Deide_04431	53	14157	9	1	1		X	conserved hypothetical protein
	Deide_04460	355	35834	17	8	43			distantly related to metallo-beta-lactamase superfamily protein, precursor
	Deide_04490	80	30552	4	1	1			Related to oxidoreductases
	Deide_04580	108	29429	10	2	2			Candidate phenylacetic acid degradation protein
	Deide_04600	66	76811	2	1	4			Candidate phenylacetic acid degradation protein
	Deide_04650	545	42166	24	11	33			distantly related to glucose/sorbosone dehydrogenases, precursor
	Deide_04652	94	21474	12	4	4	XXXX		Hypothetical protein, precursor
	Deide_04660	548	107715	11	14	74			Related to ribonucleoside-diphosphate reductase
	Deide_04670	297	33659	17	4	5			Candidate glycerol-3-phosphate dehydrogenase (NAD(P)(+))
	Deide_04680	269	28115	18	3	9			distantly related to methyltransferases
	Deide_04690	129	17065	12	2	3		X	conserved hypothetical protein, precursor
	Deide_04700	88	20483	11	2	2		X	conserved hypothetical protein
	Deide_04720	197	26043	14	3	9			distantly related to NUDIX hydrolases
	Deide_04730	84	25043	9	2	2			Distantly related to oxidoreductases
	Deide_04770	582	43717	38	15	49			Candidate branched-chain amino acid ABC transporter, periplasmic component
	Deide_04800	67	22327	7	1	1			Distantly related to acyltransferases
	Deide_04840	82	33087	9	2	4			Related to aldose 1-epimerase (aldose mutarotase)
	Deide_04850	759	25869	42	15	81			Candidate TrmH family tRNA/rRNA methyltransferase
	Deide_04860	148	92532	5	4	5			Related to signal transduction protein: sensor, PAS/PAC domains; regulator, GGDEF/EAL domains
	Deide_04880	642	25484	49	13	60		X	Conserved hypothetical protein
	Deide_04910	80	20628	13	2	4			Related to intracellular protease, PfpI family
	Deide_04920	143	12230	44	3	13		X	conserved hypothetical protein
	Deide_04930	354	13886	55	5	73		X	Conserved hypothetical protein
	Deide_04940	1003	103313	24	28	109			Candidate glycine dehydrogenase [decarboxylating] (Glycine decarboxylase) (Glycine cleavage system P-protein)
	Deide_04960	729	38969	40	14	57			Candidate aminomethyltransferase (Glycine cleavage system T protein)
	Deide_04970	69	9695	14	1	7		X	Conserved hypothetical protein
	Deide_05001	370	36434	21	7	15		X	conserved hypothetical protein, precursor
	Deide_05020	222	18107	30	3	20			Related to transcription elongation factor
	Deide_05030	358	58409	11	7	11			Candidate lysine--tRNA ligase (lysyl-tRNA synthetase)
	Deide_05050	3024	44062	80	55	1128			Related to ABC transporter, periplasmic component
	Deide_05120	135	45859	7	2	2			Candidate NADH dehydrogenase (quinone), subunit D (NADH-quinone oxidoreductase, subunit D)
	Deide_05130	294	22587	31	4	4			Candidate NADH dehydrogenase (quinone), subunit E (NADH-quinone oxidoreductase, subunit E)
	Deide_05140	53	49130	4	1	1			Candidate NADH dehydrogenase (quinone), subunit F (NADH-quinone oxidoreductase, subunit F)
	Deide_05150	312	79412	12	5	5			Candidate NADH dehydrogenase (quinone), subunit G (NADH-quinone oxidoreductase, subunit G)
	Deide_05240	117	69581	4	3	4			Candidate ABC transporter, ATP-binding component
	Deide_05270	238	45078	16	5	10			Related to toxic anion resistance protein
	Deide_05290	302	34853	27	6	9			Candidate ferrochelatase
	Deide_05300	657	39906	46	12	21			Candidate uroporphyrinogen decarboxylase
	Deide_05301	295	29379	18	7	50		X	conserved hypothetical protein, precursor
	Deide_05360	189	16542	21	3	8		X	Conserved hypothetical protein
	Deide_05380	55	20483	10	1	1		X	Conserved hypothetical protein
	Deide_05400	110	19300	11	2	2		X	Conserved hypothetical protein, precursor
	Deide_05430	1347	106490	35	30	56			Related to Zn-dependent peptidases
	Deide_05450	125	21512	13	2	3			Related to amino acid ABC transporter, periplasmic component
	Deide_05470	671	32531	30	17	72		X	Conserved hypothetical protein
	Deide_05510	479	45362	26	8	31			Candidate UDP-N-acetylmuramoylalanine--D-glutamate ligase
	Deide_05530	1240	39720	63	20	177			Candidate GTP-dependent nucleic acid-binding protein
	Deide_05540	307	27522	34	6	11			Related to carboxyvinyl-carboxyphosphonate phosphorylmutase
	Deide_05550	664	25008	57	15	60			Related to short-chain dehydrogenases
	Deide_05580	1723	56401	58	31	151			Candidate GMP synthase
	Deide_05630	104	22898	10	2	2		X	Conserved hypothetical protein
	Deide_05640	258	40141	16	6	21			Candidate 3-deoxy-7-phosphoheptulonate synthase (Phospho-2-dehydro-3-deoxyheptonate aldolase)
	Deide_05650	346	18419	34	5	17	XXXX		Hypothetical protein
	Deide_05670	816	90579	16	23	94			Candidate ATP-dependent protease La
	Deide_05680	252	41350	18	4	7			Candidate acyl-CoA dehydrogenase
	Deide_05690	133	49273	6	3	4			Candidate Trigger factor (TF)
	Deide_05700	210	36931	13	4	12			Candidate Beta-ketoacyl-acyl-carrier-protein synthase I (3-oxoacyl-[acyl-carrier-protein] synthase)
	Deide_05710	208	31995	9	4	22			Candidate [Acyl-carrier-protein] S-malonyltransferase (Malonyl CoA-acyl carrier protein transacylase)
	Deide_05730	977	26506	69	19	76			Candidate 3-oxoacyl-[acyl-carrier-protein] reductase
	Deide_05740	219	8374	36	3	11			Candidate acyl carrier protein
	Deide_05750	1921	43308	88	27	289			Candidate Beta-ketoacyl-acyl-carrier-protein synthase I (3-oxoacyl-[acyl-carrier-protein] synthase)
	Deide_05780	2540	75191	53	46	226			Candidate polyphosphate kinase
	Deide_05790	1406	62699	40	25	247			Candidate ribosomal protein S1
	Deide_05800	704	35232	38	14	93			Candidate thioredoxin-disulfide reductase (thioredoxin reductase)
	Deide_05820	235	17326	27	5	8			Candidate Peptidylprolyl isomerase, FKBP-type (FKBP-type peptidyl-prolyl cis-trans isomerase) (PPIase) (Rotamase)
	Deide_05830	820	43441	48	11	18			Candidate molybdopterin biosynthesis protein
	Deide_05840	597	52252	36	16	25			Related to alpha amylase, catalytic region
	Deide_05870	283	24484	25	6	25			Related to transcriptional regulators
	Deide_05900	1931	72014	51	40	113			Candidate amylosucrase
	Deide_05920	58	13551	7	1	2			Candidate 50S ribosomal protein L20
	Deide_05930	601	26386	41	14	50			Related to transcriptional regulators, PhnF family
	Deide_05960	67	55781	2	1	1			Related to symporters, DhlC family
	Deide_06000	52	40619	4	2	2			Related to transaminases (aminotransferases)
	Deide_06020	1979	171152	26	46	242			Candidate DNA-directed RNA polymerase, beta subunit
	Deide_06030	2260	127579	35	62	370			Candidate DNA-directed RNA polymerase, beta subunit
	Deide_06040	84	29321	8	2	3		X	Conserved hypothetical protein; Candidate membrane protein
	Deide_06050	234	12499	29	3	32			Candidate 50S ribosomal protein L7/L12
	Deide_06060	225	17364	24	3	20			Candidate 50S ribosomal protein L10
	Deide_06070	736	24419	52	16	172			Candidate 50S ribosomal protein L1
	Deide_06080	342	14961	49	11	47			Candidate 50S ribosomal protein L11
	Deide_06090	378	20825	32	4	20			Candidate transcription antitermination protein
	Deide_06100	58	6661	13	2	2			Candidate Preprotein translocase SecE subunit
	Deide_06110	86	6387	26	2	13			Candidate 50S ribosomal protein L33
	Deide_06120	1581	44422	52	32	519			Candidate Elongation factor Tu (EF-Tu)
	Deide_06142	298	20355	36	4	12			Related to Peptidase M22, glycoprotease
	Deide_06150	950	41680	51	19	64			Candidate citrate (Si)-synthase (citrate synthase)
	Deide_06180	600	20122	41	12	532		X	Conserved hypothetical protein, precursor
	Deide_06190	249	59598	14	6	7		X	Conserved hypothetical protein, precursor
	Deide_06200	121	39006	7	2	3			Related to NADPH dehydrogenase
	Deide_06210	1849	53242	55	37	144			Candidate malate dehydrogenase
	Deide_06260	528	32356	36	9	13			Candidate heat shock protein 33 (HSP33) (33 kDa chaperonin)
	Deide_06280	145	23440	13	3	6			Candidate response regulator, NarL
	Deide_06340	53	21872	6	1	2			Candidate recombination protein RecR
	Deide_06360	85	24640	7	2	2			Related to NUDIX hydrolases
	Deide_06370	112	66994	5	2	2			Related to glycogen debranching enzyme
	Deide_06380	448	23609	33	16	248			Candidate translation initiation factor IF-3
	Deide_06410	64	73991	2	1	1			Candidate threonine--tRNA ligase (threonyl-tRNA synthetase)
	Deide_06420	82	36923	5	2	2			Related to DSBA oxidoreductase, precursor
	Deide_06480	88	103869	3	3	4		X	Conserved hypothetical protein
	Deide_06491	52	105027	1	1	1		X	conserved hypothetical protein
	Deide_06500	203	112992	5	4	7		X	Conserved hypothetical protein
	Deide_06550	138	14075	30	3	9			Related to type IV pilin precursor (prepilin)
	Deide_06590	124	49773	4	1	1	XXXX		Hypothetical protein
	Deide_06600	330	84966	13	6	8			Candidate histidine kinase, classic
	Deide_06601	149	24841	18	4	4			Candidate pyridoxal 5-phosphate synthase (pyridoxamine 5-phosphate oxidase)
	Deide_06610	143	55326	6	3	3			Related to phosphoglycerate kinase
	Deide_06630	431	30171	41	7	56			Candidate polyphosphate--glucose phosphotransferase (polyphosphate glucokinase)
	Deide_06640	544	26634	54	11	37			Related to sporulation-control protein
	Deide_06650	56	42806	4	1	5			Related to hydrolases
	Deide_06670	81	8484	17	2	5			Candidate 50S ribosomal protein L31
	Deide_06690	76	19574	10	4	4		X	Conserved hypothetical protein
	Deide_06720	1511	103914	35	36	101			Candidate valine--tRNA ligase (Valyl-tRNA synthetase)
	Deide_06740	329	39294	24	7	9			Candidate cysteine desulfurase
	Deide_06750	350	58768	15	6	8			Related to PASTA domain protein
	Deide_06790	319	40750	20	11	19			Related to NADH dehydrogenase
	Deide_06920	615	115190	11	13	41			Candidate transcription-repair coupling factor
	Deide_06930	340	17446	33	7	9			Related to acyltransferases
	Deide_06940	92	37221	4	1	1		X	Conserved hypothetical protein; Candidate membrane protein
	Deide_06970	662	43161	31	12	47		X	conserved hypothetical protein, precursor
	Deide_06980	68	25917	7	1	4			Candidate Branched-chain amino acid ABC transporter, ATP-binding component
	Deide_07020	449	41481	23	8	18			Candidate branched-chain amino acid ABC transporter, periplasmic component
	Deide_07060	82	34162	9	2	3			Candidate ornithine carbamoyltransferase
	Deide_07080	123	32751	9	2	5			Candidate N-acetyl-gamma-glutamyl-phosphate reductase (N-acetyl-glutamate semialdehyde dehydrogenase)
	Deide_07100	1356	37367	80	24	57			Candidate tryptophan--tRNA ligase (tryptophanyl-tRNA synthetase)
	Deide_07110	1734	66188	50	29	103			Candidate PpiC-type peptidyl-prolyl cis-trans isomerase, precursor
	Deide_07150	220	40453	11	5	7			Related to S-layer protein, precursor
	Deide_07160	174	27833	18	6	9			Candidate enoyl-CoA hydratase
	Deide_07180	57	17267	17	1	1			Candidate transcription elongation factor
	Deide_07220	175	26291	25	5	6			Candidate lipoate-protein ligase B (Lipoyltransferase)
	Deide_07240	413	17178	50	7	130			Candidate 50S ribosomal protein L19
	Deide_07280	638	33343	49	11	16		X	Conserved hypothetical protein
	Deide_07290	161	17004	31	4	4		X	Conserved hypothetical protein; Candidate membrane protein
	Deide_07310	467	14818	57	9	91			Candidate 30S ribosomal protein S9
	Deide_07320	241	15756	33	6	38			Candidate 50S ribosomal protein L13
	Deide_07330	144	31753	11	3	3			Related to metal ABC transporter, periplasmic component
	Deide_07350	274	63531	11	9	29			Candidate maltose alpha-D-glucosyltransferase (trehalose synthase)
	Deide_07360	114	35827	6	2	3			Candidate Fructose-bisphosphatase (Fructose-1,6-bisphosphatase)
	Deide_07380	1154	58241	53	21	60			Candidate phosphoglucomutase (Glucose phosphomutase)
	Deide_07410	521	105379	11	11	28			Candidate DNA topoisomerase (topoisomerase I)
	Deide_07420	159	11137	39	3	4		X	Conserved hypothetical protein
	Deide_07430	217	20942	21	6	13		X	Conserved hypothetical protein
	Deide_07440	394	28350	28	9	35		X	Conserved hypothetical protein
	Deide_07460	352	20550	35	7	14			Candidate ribonuclease H
	Deide_07500	497	48520	25	11	29			Candidate bifunctional protein: UDP-N-acetylglucosamine diphosphorylase; glucosamine-1-phosphate N-acetyltransferase
	Deide_07510	59	35156	3	1	1			Candidate Prolipoprotein diacylglyceryl transferase
	Deide_07532	104	21973	9	2	4			Candidate RNA polymerase, sigma-24 subunit, ECF subfamily
	Deide_07533	89	24034	10	1	1		X	conserved hypothetical protein
	Deide_07540	467	32583	20	7	396			Related to Desiccation-associated protein, precursor
	Deide_07550	474	25174	48	7	14			Related to oxidoreductases
	Deide_07560	92	5810	29	2	10	XXXX		Hypothetical protein
	Deide_07590	60	40496	4	2	2			Candidate Chaperone protein DnaJ
	Deide_07610	57	24036	6	1	1		X	conserved hypothetical protein
	Deide_07620	478	35750	36	9	56			Candidate ribose-phosphate diphosphokinase (ribose-phosphate pyrophosphokinase)
	Deide_07670	1407	43973	59	21	68			Candidate ABC transporter, ATP-binding component
	Deide_07680	625	27028	48	14	100			Candidate ABC transporter, periplasmic component
	Deide_07700	54	39357	4	1	1		X	Conserved hypothetical protein
	Deide_07710	63	75745	1	1	1			Candidate TRAP transporter, permease component
	Deide_07720	1238	33840	60	23	374			Candidate TRAP transporter, periplasmic component
	Deide_07730	88	29890	7	1	3			Candidate Amino acid ABC transporter, ATP-binding component
	Deide_07760	79	22934	14	2	5			Candidate superoxide dismutase
	Deide_07770	685	28866	63	16	69			Related to chlorite dismutase
	Deide_07780	110	13232	15	3	5			Distantly related to lactoylglutathione lyase (glyoxalase I)
	Deide_07800	138	35861	9	4	9		X	Conserved hypothetical protein
	Deide_07810	96	31896	6	1	1			Candidate ABC transporter, permease component
	Deide_07830	584	14950	61	14	300			Candidate nucleoside-diphosphate kinase (Nucleoside-2-P kinase)
	Deide_07880	232	32921	15	6	17			Related to oxidoreductases
	Deide_07920	1672	98284	35	38	277			Candidate aconitate hydratase (citrate hydro-lyase) (aconitase)
	Deide_07950	856	39444	40	15	32			Related to muconate cycloisomerase (muconate lactonizing enzyme)
	Deide_07980	148	34926	11	3	4			Candidate cysteine synthase (acetylserine sulfhydrylase)
	Deide_07990	56	29085	5	1	1		X	Conserved hypothetical protein
	Deide_08070	493	53221	20	7	11			Related to nicotinate phosphoribosyltransferase
	Deide_08080	459	32736	33	8	48			Related to Desiccation-associated protein
	Deide_08100	1380	76944	43	23	51			Candidate methylmalonyl-CoA mutase
	Deide_08110	321	25203	37	4	8			Candidate ribulose-phosphate 3-epimerase
	Deide_08140	247	44273	17	5	6			Related to carboxynorspermidine decarboxylase
	Deide_08150	292	45207	12	7	13			Related to S-layer protein
	Deide_08170	84	45428	7	2	3			Related to cytochrome P450
	Deide_08190	418	22868	36	10	33		X	conserved hypothetical protein
	Deide_08200	1429	91153	44	28	91			Related to Surface antigen precursor, outer membrane protein OMP85 family
	Deide_08210	51	56990	2	2	2			Related to fibronectin/fibrinogen binding protein
	Deide_08240	496	32043	36	9	26			Candidate fructokinase
	Deide_08290	175	20506	28	4	13			Related to Thiol:disulfide interchange protein DsbE (Redoxin)
	Deide_08380	393	14437	47	8	20			Candidate response regulator, CheY
	Deide_08400	861	30691	72	13	22			Candidate ribokinase
	Deide_08410	411	18011	78	7	14		X	conserved hypothetical protein
	Deide_08430	172	30538	14	3	5			Candidate signal peptidase I (leader peptidase I) (SPase I) (Peptidase S26A)
	Deide_08440	86	27368	13	2	2			Candidate Non-specific serine/threonine protein kinase
	Deide_08450	427	60470	14	7	18			Candidate Alpha-glucosidase
	Deide_08460	259	40287	16	4	5			Candidate cell envelope-related transcriptional attenuator, precursor
	Deide_08480	739	40627	46	13	35			Candidate Glucose-fructose oxidoreductase
	Deide_08500	192	12199	30	5	11			Candidate ATP-dependent Clp protease adaptor protein ClpS
	Deide_08510	437	20507	28	9	36			Related to desiccation-associated late embryogenesis abundant protein
	Deide_08530	213	33154	22	5	11		X	conserved hypothetical protein, precursor; candidate membrane protein
	Deide_08550	505	56992	26	12	15			Candidate ABC transporter, ATP-binding component
	Deide_08570	1740	93786	39	39	151			Candidate Glycogen phosphorylase
	Deide_08590	88	44258	5	1	1			Candidate Type 4 pilus assembly protein PilC
	Deide_08620	501	50174	27	8	10			Candidate Glutamyl-tRNA (Gln) amidotransferase subunit A
	Deide_08630	132	33256	13	4	6			Candidate tRNA pseudouridylate synthase B
	Deide_08650	379	27874	36	8	35			Candidate RNA pseudouridylate synthase
	Deide_08661	396	16004	50	7	16			Candidate MraZ protein
	Deide_08670	298	32524	22	7	21			Candidate Methyltransferase
	Deide_08680	50	14543	8	1	1		X	conserved hypothetical protein; candidate membrane protein
	Deide_08720	952	36203	59	17	150			Related to S-layer-like array protein
	Deide_08760	707	25562	44	13	65			Candidate short-chain dehydrogenase/reductase
	Deide_08770	130	16733	25	3	4			Candidate SsrA-binding protein
	Deide_08780	219	48341	12	5	9			Candidate Cell wall hydrolase/autolysin, precursor
	Deide_08790	118	19827	15	2	4		X	conserved hypothetical protein, precursor
	Deide_08810	529	52991	28	11	20			Candidate Glycosyl hydrolase, family 13, precursor
	Deide_08820	1420	91621	38	27	58			Candidate Phosphoenolpyruvate carboxylase
	Deide_08830	350	28615	32	8	18		X	conserved hypothetical protein
	Deide_08840	362	17234	48	8	25			Related to universal stress family protein UspA
	Deide_08900	167	10705	34	3	5			Candidate YCII-related protein
	Deide_08910	1012	45470	32	16	50			Candidate saccharopine dehydrogenase
	Deide_08940	1238	47824	51	23	116			Candidate 3-phosphoshikimate 1-carboxyvinyltransferase (3-enol-pyruvoylshikimate-5-phosphate synthase) (5-enolpyruvylshikimate-3-phosphate synthase) (EPSP synthase)
	Deide_08970	126	38959	11	4	6			Candidate L-sorbosone dehydrogenase
	Deide_08980	50	125314	1	2	2			Related to DNA helicase, SNF2/RAD54 protein family
	Deide_09000	88	23197	13	1	1			Candidate Anthranilate synthase component II
	Deide_09030	376	55933	15	6	25			Candidate L-lysine 2,3-aminomutase
	Deide_09040	379	49765	19	8	14			Candidate 4-aminobutyrate aminotransferase, aminotransferase class-III
	Deide_09050	559	89542	17	10	21			Related to extracellular nuclease, Endonuclease/Exonuclease/phosphatase family
	Deide_09080	650	24497	63	8	72			Candidate Oxidoreductase, short-chain dehydrogenase/reductase family
	Deide_09090	124	34821	9	3	4			Candidate Pyridine nucleotide-disulphide oxidoreductase, class II
	Deide_09180	550	21324	76	12	33			Candidate Imidazoleglycerol-phosphate dehydratase
	Deide_09190	230	22805	16	3	9			Candidate Imidazole glycerol phosphate synthase subunit hisH (IGP synthase glutamine amidotransferase subunit) (IGP synthase subunit hisH) (ImGP synthase subunit hisH) (IGPS subunit hisH)
	Deide_09200	125	37949	12	3	8			Candidate Branched-chain-amino-acid transaminase (Branched-chain amino acid aminotransferase)
	Deide_09240	302	35777	23	5	17			Candidate 3-isopropylmalate dehydrogenase (Beta-IPM dehydrogenase) (IMDH)
	Deide_09260	57	23754	4	1	1		X	conserved hypothetical protein, precursor
	Deide_09270	99	21636	7	3	5		X	conserved hypothetical protein
	Deide_09290	735	37665	47	13	19			Candidate Threonine aldolase
	Deide_09360	177	20690	14	2	8			Candidate Holliday junction ATP-dependent DNA helicase
	Deide_09361	65	24041	6	1	1			Candidate GCN5-related N-acetyltransferase
	Deide_09380	719	73340	21	12	27			Candidate Methionine--tRNA ligase (Methionyl-tRNA synthetase) (MetRS)
	Deide_09390	289	31651	20	4	5		X	conserved hypothetical protein
	Deide_09430	165	67402	7	4	6			Candidate 1-deoxy-D-xylulose-5-phosphate synthase (1-deoxyxylulose-5-phosphate synthase) (DXP synthase)
	Deide_09440	64	25093	6	1	1		X	conserved hypothetical protein
	Deide_09450	348	25310	28	9	46			Related to Phage shock protein A
	Deide_09460	345	27977	25	7	110		X	conserved hypothetical protein, precursor
	Deide_09500	1749	41500	68	39	249			Candidate Maltose ABC transporter, periplasmic component
	Deide_09520	96	44643	6	2	2			Related to methyltransferase RsmB, Sun protein
	Deide_09530	749	26018	61	13	51			Candidate Purine-nucleoside phosphorylase (Inosine phosphorylase) (PNPase)
	Deide_09560	61	36623	4	1	1			Related to 2-nitropropane dioxygenase (2-NPD) (Nitroalkane oxidase); candidate membrane protein
	Deide_09580	124	58785	4	2	7			Candidate Peptide chain release factor 3 (RF3)
	Deide_09610	1398	40112	75	22	86			Related to aminopeptidase
	Deide_09620	141	32737	12	3	3			Candidate Formyltetrahydrofolate deformylase (Formyl-FH(4) hydrolase)
	Deide_09640	596	35040	31	13	22			Candidate NADPH:quinone reductase (Quinone oxidoreductase) (Zeta-crystallin)
	Deide_09650	88	74735	3	2	2			Candidate Peroxisomal bifunctional enzyme (PBE) (PBFE): Enoyl-CoA hydratase; 3,2-trans-enoyl-CoA isomerase; 3-hydroxyacyl-CoA dehydrogenase
	Deide_09670	63	41964	3	1	1			Candidate Acetyl-CoA acetyltransferase (Acetoacetyl-CoA thiolase)
	Deide_09671	195	19486	25	3	4		X	conserved hypothetical protein, precursor
	Deide_09690	59	30679	4	1	1		X	conserved hypothetical protein, precursor
	Deide_09700	822	41543	60	12	37			Related to Amidase
	Deide_09720	150	23923	14	3	7		X	conserved hypothetical protein, precursor
	Deide_09740	517	13964	54	10	31		X	conserved hypothetical protein
	Deide_09760	230	15404	28	5	20			Candidate D-tyrosyl-tRNA(Tyr) deacylase
	Deide_09770	194	39454	12	5	7			Related to Peptidase, M23 family, precursor
	Deide_09780	441	15040	51	7	21			Related to Thioesterase superfamily protein; related to Phenylacetic acid degradation protein; related to ComA
	Deide_09800	133	58286	5	2	3			Candidate Phosphoglycerate dehydrogenase
	Deide_09840	383	41332	26	9	14			Related to Aminotransferase class-V
	Deide_09850	339	22742	26	7	21		X	conserved hypothetical protein
	Deide_09860	875	18672	60	13	81			Related to Outer membrane chaperone Skp (OmpH), precursor
	Deide_09870	323	16660	42	6	6			Related to Outer membrane chaperone Skp (OmpH), precursor
	Deide_09880	496	18214	45	9	56		X	conserved hypothetical protein
	Deide_09900	191	10941	45	3	8		X	conserved hypothetical protein
	Deide_09920	153	21333	20	3	4		X	conserved hypothetical protein
	Deide_09930	272	9902	36	4	17			Candidate Cold-shock DNA-binding domain protein
	Deide_09970	198	32408	15	3	5		X	conserved hypothetical protein; candidate membrane protein
	Deide_09990	368	36642	28	9	14			Related to oxidoreductase
	Deide_10010	149	31377	9	4	6			Candidate Citrate (pro-3S)-lyase beta chain (Citrase)
	Deide_10020	140	47731	6	2	3			Candidate Aspartate--tRNA ligase (Aspartic acid translase) (Aspartyl-tRNA synthetase)
	Deide_10030	247	27101	14	4	7			Related to hydrolase
	Deide_10110	229	14813	31	5	18			Related to 4-carboxymuconolactone decarboxylase
	Deide_10120	1498	39870	75	25	73			Candidate NADPH dehydrogenase
	Deide_10150	236	27239	19	7	18			Related to 5-oxopent-3-ene-1,2,5-tricarboxylate decarboxylase; Related to 5-carboxymethyl-2-hydroxymuconate Delta-isomerase
	Deide_10160	278	41615	14	6	17			Candidate acyl-CoA dehydrogenase
	Deide_10190	181	18709	19	3	18		X	conserved hypothetical protein, precursor
	Deide_10200	1035	39658	56	21	108			Candidate Arginine biosynthesis bifunctional protein ArgJ
	Deide_10201	727	25147	67	11	30		X	conserved hypothetical protein
	Deide_10210	97	25723	8	1	2			Distanly related to Shikimate 5-dehydrogenase
	Deide_10230	67	35823	5	2	2			Candidate ABC transporter, permease component
	Deide_10240	55	36792	6	1	4			Candidate ABC transporter, permease component
	Deide_10250	1091	57496	36	21	89			Candidate ABC transporter, periplasmic component
	Deide_10260	168	74737	7	3	7			distantly related to Glycoside hydrolase, family 20, precursor
	Deide_10270	888	44736	34	17	35			Related to ABC transporter, periplasmic component
	Deide_10290	368	31059	22	7	45		X	conserved hypothetical protein
	Deide_10300	289	30645	24	5	20			Related to 3-hydroxyisobutyrate dehydrogenase
	Deide_10320	558	33522	34	13	31			Related to SPFH domain / Band 7 family / prohibitin (PHB) protein
	Deide_10321	118	28957	10	2	2			Related to rRNA (adenosine-2-O-)-methyltransferase (SpoU rRNA methylase)
	Deide_10322	51	14105	7	1	1			Candidate SEC-C motif-containing protein
	Deide_10333	64	13928	8	1	1			related to acetyltransferase
	Deide_10340	164	31535	19	3	4			Related to Beta-lactamase
	Deide_10350	281	37718	21	8	14			Candidate N-acetyl-gamma-glutamyl-phosphate reductase (N-acetyl-glutamate semialdehyde dehydrogenase) (NAGSA dehydrogenase)
	Deide_10360	442	81808	12	9	22			Candidate Protein-export membrane protein SecDF
	Deide_10370	671	65148	13	16	104			Candidate Translation initiation factor IF-2
	Deide_10380	533	43808	21	10	65			Candidate Transcription elongation factor NusA
	Deide_10400	222	20877	21	3	4			Candidate Septum formation inhibitor MinC
	Deide_10410	232	14143	20	4	33			Related to Ribosomal protein S1-like RNA-binding domain
	Deide_10420	66	45147	3	1	1			Related to trypsin-like serine proteases, precursor
	Deide_10430	245	29240	19	4	8			Candidate acetylglutamate kinase
	Deide_10450	82	59622	3	1	1		X	conserved hypothetical protein; candidate membrane protein
	Deide_10460	305	26294	25	9	15		X	conserved hypothetical protein
	Deide_10480	103	31633	7	1	1			Related to tetratricopeptide repeat domain protein
	Deide_10490	312	31318	27	6	7			Candidate dimethyladenosine transferase
	Deide_10500	238	28344	24	3	8			Related to ribokinase
	Deide_10510	450	28376	35	10	17			distantly related to SAM-dependent methyltransferase
	Deide_10540	80	41642	9	2	2			Related to MurG (UDP-N-acetylglucosamine:LPS N-acetylglucosamine transferase) (Cell envelope biogenesis)
	Deide_10560	152	15876	17	5	11			Candidate beta-hydroxyacyl-acyl carrier protein (ACP) dehydratase
	Deide_10570	373	36885	27	8	19			Candidate Rod shape-determining protein MreB
	Deide_10571	128	9157	28	2	5		X	conserved hypothetical protein, precursor
	Deide_10590	858	60189	27	18	73			Candidate dihydroxy-acid dehydratase
	Deide_10600	978	36245	44	16	128			Candidate PpiC-type peptidyl-prolyl cis-trans isomerase precursor
	Deide_10610	285	39790	22	7	8			Related to Methicillin resistance protein; related to FemAB family protein
	Deide_10640	82	20875	16	2	4			Candidate 16S rRNA-processing protein RimM
	Deide_10650	210	8681	29	5	35			related to RNA-binding protein (contains KH domain)
	Deide_10660	263	9390	53	4	44			Candidate ribosomal protein S16
	Deide_10680	56	30999	5	1	1			Related to cell division protein FtsX; candidate membrane protein
	Deide_10690	130	27696	10	2	2			Candidate Cell division ATP-binding protein FtsE
	Deide_10700	886	45792	33	16	97			Related to C-terminal processing peptidase
	Deide_10710	66	23392	5	1	2		X	conserved hypothetical protein
	Deide_10750	672	38706	30	14	48			Candidate phosphate starvation-inducible protein (PhoH)
	Deide_10770	285	124136	6	6	7			Candidate histidine kinase, classic; candidate membrane protein
	Deide_10780	179	45598	9	4	7			Candidate histidine kinase, hybrid
	Deide_10790	250	14665	30	4	15			Related to OsmC-like protein (Osmotically-inducible protein C-like protein)
	Deide_10791	1311	22340	88	17	302			Candidate FMN reductase (flavin mononucleotide reductase) (NAD(P)H dehydrogenase (FMN))
	Deide_10830	163	57555	9	3	3			distantly related to glucose/sorbosone dehydrogenase, precursor
	Deide_10840	303	53830	14	6	9			Related to FAD dependent oxidoreductase
	Deide_10880	361	20928	33	6	14			Candidate Maf-like protein
	Deide_10890	702	23290	53	11	92			Candidate Deoxyribose-phosphate aldolase (Phosphodeoxyriboaldolase) (Deoxyriboaldolase)
	Deide_10900	502	18060	46	8	29			Candidate peroxiredoxin (bacterioferritin comigratory protein)
	Deide_10910	673	24402	55	14	50			Candidate ribose-5-phosphate isomerase
	Deide_10920	50	77526	2	2	2		X	conserved hypothetical protein
	Deide_10930	1651	69093	52	26	48			Candidate Arginine--tRNA ligase (Arginine translase) (Arginyl-tRNA synthetase)
	Deide_10980	155	22052	23	3	3			Candidate Peptide-methionine-(S)-S-oxide reductase (Peptide methionine sulfoxide reductase)
	Deide_11052	131	7794	37	3	7			Related to Preprotein translocase SecG subunit
	Deide_11060	1925	64890	57	39	596			Related to ABC transporter, periplasmic component
	Deide_11080	89	41522	6	2	2			Candidate ABC transporter, permease component
	Deide_11090	789	38344	55	16	29			Candidate ABC transporter, ATP-binding component
	Deide_11100	780	38213	50	17	41			Candidate ABC transporter, ATP-binding component
	Deide_11101	1101	46921	36	18	56		X	conserved hypothetical protein, precursor
	Deide_11120	491	134007	11	9	9			Candidate methionine synthase (5-methyltetrahydrofolate-- homocysteine methyltransferase) (vitamin B12 methyltransferase)
	Deide_11130	155	11830	31	4	7		X	conserved hypothetical protein
	Deide_11140	74	14426	8	1	6		X	conserved hypothetical protein; candidate membrane protein
	Deide_11150	72	32546	9	2	3			Candidate prephenate dehydratase
	Deide_11160	2122	48796	77	33	163			Candidate amidase
	Deide_11191	439	15377	41	8	64	XXXX		Hypothetical protein, precursor
	Deide_11200	275	140049	4	6	7			Distantly related to metal dependent phosphohydrolase
	Deide_11213	172	9636	45	2	8			related to Stage V sporulation protein S (SpoVS)
	Deide_11240	55	17613	7	1	5			Candidate thiosulfate sulfurtransferase (rhodanese)
	Deide_11250	62	9910	12	1	1			Related to rhodanese sulfurtransferase
	Deide_11260	296	52893	17	5	8			Related to Acetylornithine transaminase (acetylornithine aminotransferase); related to ornithine aminotransferase
	Deide_11310	609	46534	37	16	49			Candidate Glucose-1-phosphate adenylyltransferase (ADP-glucose diphosphorylase) (ADP-glucose pyrophosphorylase) (ADP-glucose synthase)
	Deide_11330	62	19396	9	1	1			Candidate acetyltransferase
	Deide_11340	143	66044	7	4	7			Candidate GTP-binding TypA/BipA protein
	Deide_11350	1328	61220	46	23	110			Candidate methylmalonyl-CoA mutase, alpha subunit, chain A
	Deide_11380	704	51076	27	14	45			Candidate asparagine--tRNA ligase (asparagine translase) (asparaginyl-tRNA synthetase)
	Deide_11390	659	25274	41	13	72			Candidate triose-phosphate isomerase (phosphotriose isomerase)
	Deide_11400	156	12128	35	4	4		X	conserved hypothetical protein
	Deide_11410	762	40863	51	15	57			Candidate phosphoglycerate kinase
	Deide_11420	2111	35678	85	34	457			Candidate glyceraldehyde-3-phosphate dehydrogenase (GAPDH)
	Deide_11430	181	49066	11	3	6			Candidate aspartate kinase (aspartokinase)
	Deide_11450	89	69101	4	2	5			Candidate UvrABC system protein C (Excinuclease ABC, subunit C)
	Deide_11460	868	64130	22	16	78			Candidate aspartate--tRNA ligase (aspartyl-tRNA synthetase)
	Deide_11470	266	49367	9	6	9			Candidate histidine--tRNA ligase (histidyl-tRNA synthetase)
	Deide_11471	78	12838	11	1	1		X	conserved hypothetical protein, precursor
	Deide_11490	1335	36241	61	26	66			Related to diacylglycerol kinase
	Deide_11570	402	37330	32	10	12			Related to L-Ala-DL-Glu_epimerase
	Deide_11600	194	22396	24	4	6			Candidate glutamine amidotransferase
	Deide_11610	372	31722	23	10	18			Candidate pyridoxine biosynthesis enzyme
	Deide_11640	332	47102	17	8	29			Candidate transcription termination factor Rho
	Deide_11650	1232	25411	95	24	231			Candidate transaldolase
	Deide_11660	3389	121379	55	54	162			Candidate isoleucine--tRNA ligase (isoleucyl-tRNA synthetase)
	Deide_11690	408	20246	34	7	47		X	conserved hypothetical protein, precursor
	Deide_11700	359	30861	27	8	24			Candidate succinate--CoA ligase (succinyl-CoA synthetase) alpha subunit
	Deide_11710	196	41530	12	4	5			Candidate succinate--CoA ligase (succinyl-CoA synthetase) beta subunit
	Deide_11730	638	17700	39	15	127		X	conserved hypothetical protein
	Deide_11740	2081	67901	59	41	157			Candidate oligoendopeptidase F
	Deide_11790	143	8633	32	2	3		X	conserved hypothetical protein
	Deide_11840	546	25420	51	16	49		X	conserved hypothetical protein, precursor
	Deide_11860	55	41222	5	1	2			Candidate UDP-N-acetylglucosamine 2-epimerase (UDP-GlcNAc-2-epimerase)
	Deide_11880	51	22278	4	1	2			Candidate uracil phosphoribosyltransferase (UMP pyrophosphorylase)
	Deide_11940	218	74324	7	4	4			Related to Serine proteases, subtilase family, precursor (Peptidase_S8)
	Deide_11950	62	35835	4	2	2			Related to NADPH:quinone reductase; Related to Zn-dependent alcohol dehydrogenase
	Deide_11961	676	15858	82	11	20			Candidate cytidine deaminase (cytidine aminohydrolase) (cytosine nucleoside deaminase)
	Deide_11980	335	47842	22	6	8			Candidate Isocitrate lyase (Isocitrase)(Isocitratase)(ICL)
	Deide_12000	108	23267	13	2	4			Distantly related to haloacid dehalogenase-like hydrolase (HAD superfamily hydrolase)
	Deide_12040	401	29727	29	10	20			Candidate DegV family protein
	Deide_12050	94	115067	2	1	1			Related to Cysteine-rich domain-containing Fe-S oxidoreductase; candidate membrane protein
	Deide_12110	52	27613	4	1	1			Candidate Methionyl aminopeptidase (Methionine aminopeptidase)(MAP)(Peptidase M)
	Deide_12120	776	30725	74	15	29			Candidate D-aminopeptidase (peptidase M55)
	Deide_12150	781	44361	41	11	24			Candidate 4-hydroxy-3-methylbut-2-en-1-yl diphosphate synthase
	Deide_12220	840	41357	37	16	60			Related to branched chain amino acid ABC transporter, periplasmic component
	Deide_12240	281	68274	15	6	8			Candidate Neopullulanase (Alpha-amylase)
	Deide_12270	629	18655	59	11	42			Candidate N utilization substance protein B homolog (Protein NusB)(NusB antitermination factor)
	Deide_12280	153	12354	21	2	6			related to Alkaline shock protein
	Deide_12290	422	75166	11	11	14			Candidate DNA ligase (NAD(+))
	Deide_12300	1210	38609	49	20	271			Candidate Basic membrane protein family protein, precursor
	Deide_12301	62	37878	8	1	1		X	conserved hypothetical protein, precursor
	Deide_12310	667	57798	36	12	28			Candidate DNA repair protein RecN
	Deide_12320	752	39715	46	13	49		X	conserved hypothetical protein
	Deide_12330	81	58070	3	2	2			Candidate Phosphoenolpyruvate carboxykinase (ATP) (PEP carboxykinase) (Phosphoenolpyruvate carboxylase) (PEPCK)
	Deide_12350	321	21859	37	5	7			Related to Regulatory protein RecX
	Deide_12360	126	9973	20	1	13			Candidate 30S ribosomal protein S20
	Deide_12361	91	13702	15	1	4		X	conserved hypothetical protein, precursor
	Deide_12380	145	11488	19	2	6		X	Conserved hypothetical protein
	Deide_12390	599	37755	40	13	22			Candidate 3-isopropylmalate dehydrogenase (Beta-IPM dehydrogenase) (IMDH)
	Deide_12400	260	19767	30	4	13			Candidate 3-isopropylmalate dehydratase, small sununit (Isopropylmalate isomerase) (Alpha-IPM isomerase)
	Deide_12420	599	45669	39	12	16			Candidate 3-isopropylmalate dehydratase, large subunit (Isopropylmalate isomerase) (Alpha-IPM isomerase)
	Deide_12440	56	14432	6	1	6			Related to Succinate dehydrogenase, hydrophobic membrane anchor protein SdhD
	Deide_12450	1024	64498	35	25	106			Candidate Succinate dehydrogenase, flavoprotein subunit
	Deide_12460	541	29242	41	15	48			Candidate Succinate dehydrogenase, iron-sulfur protein
	Deide_12480	1525	36238	71	27	123			Candidate Porphobilinogen synthase (Delta-aminolevulinic acid dehydratase)
	Deide_12500	151	11986	20	3	6		X	Conserved hypothetical protein
	Deide_12510	79	12477	14	1	2			related to Roadblock/LC7 domain protein
	Deide_12520	1981	89989	35	44	108			Candidate DNA topoisomerase, ATP-hydrolyzing (DNA gyrase, subunit A) (DNA topoisomerase II)
	Deide_12530	138	22213	20	5	11			Candidate Transcriptional regulator, Crp/Fnr family
	Deide_12540	257	49524	20	7	13			Candidate Ferredoxin--NADP(+) reductase (NADPH:adrenodoxin oxidoreductase)
	Deide_12550	168	29563	12	2	2			Related to Aminoglycoside 3-N-acetyltransferase
	Deide_12570	575	79935	17	12	25			Related to Glutamate--ammonia ligase (Glutamine synthetase)
	Deide_12580	523	50962	23	13	25			Candidate Glutamate--ammonia ligase (Glutamine synthetase)
	Deide_12590	1606	40024	66	27	389			Candidate branched-chain amino acid ABC transporter, periplasmic component; extracellular ligand-binding receptor
	Deide_12600	66	35726	4	1	1			Candidate Branched-chain amino acid ABC transporter, permease component
	Deide_12610	60	64148	3	1	3			Related to Branched-chain amino acid ABC transporter, permease component
	Deide_12620	421	30325	39	15	27			Candidate Branched-chain amino acid ABC transporter, ATP-binding component
	Deide_12630	521	27517	42	10	16			Candidate Branched-chain amino acid ABC transporter, ATP-binding component
	Deide_12640	333	94057	8	11	18			Candidate Chaperone ClpB
	Deide_12670	54	10548	12	1	3		X	Conserved hypothetical protein
	Deide_12680	434	82283	10	8	28			Candidate ATP-dependent Clp protease, ATP-binding subunit ClpC
	Deide_12681	230	14706	42	4	13			Related to Carboxymuconolactone decarboxylase
	Deide_12690	224	22991	22	3	23		X	Conserved hypothetical protein, precursor
	Deide_12700	327	27687	18	5	13			Candidate Electron transfer flavoprotein subunit beta (Beta-ETF) (Electron transfer flavoprotein small subunit) (ETFSS)
	Deide_12710	120	32466	8	2	6			Candidate Electron transfer flavoprotein subunit alpha (Alpha-ETF) (Electron transfer flavoprotein large subunit) (ETFLS)
	Deide_12720	130	26826	21	3	3			Related to Oxidoreductase, short-chain dehydrogenase/reductase family
	Deide_12740	292	25249	35	6	9			Related to disulfide oxidoreductase precursor, DsbA-Com1-like, DsbA family
	Deide_12760	95	111075	3	2	2			Candidate UvrABC system protein A (Excinuclease ABC, subunit A)
	Deide_12770	568	43069	38	9	12		X	Conserved hypothetical protein
	Deide_12780	87	44268	5	1	1			Related to Peptidase S41 precursor; distantly related to C-terminal processing peptidase
	Deide_12810	182	22107	23	4	4			Candidate Transcriptional regulator, TetR family
	Deide_12830	365	39879	22	6	8			Candidate Diaminopimelate decarboxylase (DAP decarboxylase)
	Deide_12900	693	42915	35	11	17			Candidate ATP phosphoribosyltransferase regulatory subunit; related to Histidine--tRNA ligase
	Deide_12910	118	23505	9	2	2			Candidate ATP phosphoribosyltransferase (ATP-PRTase) (ATP-PRT)
	Deide_12920	624	43182	39	11	13			Candidate aminotransferase
	Deide_12930	628	24575	59	10	62			Candidate Adenosylhomocysteine nucleosidase (MTA/SAH nucleosidase) (5 -methylthioadenosine nucleosidase)
	Deide_12960	546	21893	52	10	21			Related to Transcriptional regulators, TetR family
	Deide_12970	53	26132	9	1	2			Related to iron siderophore/cobalamin (vitamine B12) ABC transporter, periplasmic component
	Deide_12980	168	26720	9	2	14			Distantly related to Cytochrome c precursor
	Deide_13000	1385	57565	60	24	54			Candidate peptidase S49, Signal peptide peptidase (SPPase)
	Deide_13010	231	66547	9	5	7			Related to oligoendopeptidase F
	Deide_13030	761	21505	70	16	43		X	Conserved hypothetical protein
	Deide_13040	88	48904	5	2	2			Candidate Signal recognition particle protein, Fifty-four homolog
	Deide_13041	144	22927	21	3	5	XXXX		Hypothetical protein
	Deide_13066	270	21044	29	5	26	XXXX		Hypothetical protein, precursor
	Deide_13068	83	10609	14	1	3	XXXX		Hypothetical protein, precursor
	Deide_13120	528	72766	19	12	25			Candidate Glycoside hydrolase family 2 (glycosyl hydrolase family 2)
	Deide_13140	226	14875	27	3	7		X	Conserved hypothetical protein
	Deide_13180	1091	28518	50	23	170			Candidate 30S ribosomal protein S2
	Deide_13190	1189	28846	66	24	191			Candidate Elongation factor Ts (EF-Ts)
	Deide_13210	219	20359	23	5	26			Candidate Ribosome recycling factor (Ribosome-releasing factor) (RRF)
	Deide_13250	729	38106	38	9	23			Candidate Alanine racemase
	Deide_13260	1446	69108	48	24	114		X	Conserved hypothetical protein, precursor
	Deide_13290	216	45670	8	4	8		X	Conserved hypothetical protein, precursor
	Deide_13320	279	38996	13	4	10			Candidate Glutamate 5-kinase (Gamma-glutamyl kinase)
	Deide_13330	752	59758	27	14	158			Related to 5 -nucleotidases (UshA), precursor
	Deide_13360	853	27868	49	15	132			Related to short-chain dehydrogenases; Related to putative 3-oxoacyl-[acyl-carrier protein] reductase proteins
	Deide_13370	322	23453	33	9	40		X	conserved hypothetical protein, precursor
	Deide_13380	75	30989	5	2	3	XXXX		Hypothetical protein, precursor
	Deide_13430	512	31708	38	7	15			Candidate Ribosomal protein S6 modification protein RimK; candidate Lysine biosynthesis protein LysX
	Deide_13450	71	12650	11	1	1			related to zinc finger motif protein
	Deide_13460	210	19129	24	4	9			Candidate 3-isopropylmalate dehydratase small subunit; related to Homoaconitate hydratase (Homoaconitase) small subunit
	Deide_13470	212	45445	15	3	3			Candidate 3-isopropylmalate dehydratase large subunit ; candidate Homoaconitate hydratase (Homoaconitase) large subunit
	Deide_13500	300	18787	35	9	100		X	conserved hypothetical protein
	Deide_13530	84	27431	11	3	3		X	conserved hypothetical protein
	Deide_13560	504	30334	41	12	37			Candidate Nicotinate-nucleotide diphosphorylase, carboxylating (Nicotinate-nucleotide pyrophosphorylase, carboxylating)(Quinolinate phosphoribosyltransferase, decarboxylating)
	Deide_13580	288	46167	16	7	12			Candidate Isocitrate dehydrogenase
	Deide_13650	405	57612	24	9	10		X	Conserved hypothetical protein
	Deide_13660	720	30944	48	10	18			Related to N-acetylmannosamine kinases, related to sugar kinases
	Deide_13670	642	58263	31	13	53			Candidate 1-pyrroline-5-carboxylate dehydrogenase
	Deide_13700	1139	45444	59	15	40			Candidate aminotransferase
	Deide_13740	200	34348	12	3	9			Candidate Cell division protein FtsY, Signal recognition particle-docking protein FtsY
	Deide_13770	95	23765	9	1	2			Related to Glycosyl transferase, family 2
	Deide_13800	246	25085	18	4	8		X	Conserved hypothetical protein
	Deide_13820	120	15330	23	3	4		X	Conserved hypothetical protein
	Deide_13830	143	24016	10	2	2			Candidate Transcriptional regulator, GntR family
	Deide_13840	674	34899	43	17	64			Candidate Proline dehydrogenase
	Deide_13850	2261	57216	63	39	224			Candidate 1-pyrroline-5-carboxylate dehydrogenase; candidate aldehyde dehydrogenase
	Deide_13900	511	57879	19	9	22			Candidate Sulfite reductase (ferredoxin); candidate Ferredoxin--nitrite reductase
	Deide_13930	67	43087	4	1	1			Candidate Sulfate adenylyltransferase (Sulfate adenylate transferase) (ATP-sulfurylase)
	Deide_13940	525	34248	35	9	23			Related to nitrate/sulfonate/bicarbonate ABC transporter, periplasmic component
	Deide_13960	116	27595	9	1	1			Candidate nitrate/sulfonate/bicarbonate ABC transporter, ATP-binding component
	Deide_14020	242	58452	10	5	9			Candidate Tetratricopeptide repeat family protein (TPR domain protein)
	Deide_14021	58	40412	4	1	1			Related to Sporulation related domain-containing protein
	Deide_14030	245	25753	19	5	12			Candidate Redox-sensing transcriptional repressor Rex
	Deide_14031	68	67202	2	1	2	XXXX		Hypothetical protein, precursor
	Deide_14040	390	69951	14	7	22			Candidate 2,3-cyclic-nucleotide 2-phosphodiesterase, precursor
	Deide_14100	791	25781	63	13	41			Related to Phosphoglycerate mutase
	Deide_14110	89	37520	6	1	1			Candidate Phosphoribosylformylglycinamidine cyclo-ligase (AIRS) (Phosphoribosyl-aminoimidazole synthetase) (AIR synthase)
	Deide_14140	292	28003	25	4	6			Candidate Indole-3-glycerol phosphate synthase (IGPS)
	Deide_14150	553	19665	51	9	44			Candidate Hypoxanthine phosphoribosyltransferase (Hypoxanthine-guanine phosphoribosyltransferase)(HGPRTase)
	Deide_14160	90	15732	10	1	3		X	conserved hypothetical protein, precursor
	Deide_14170	880	93826	17	17	22			Candidate Leucine--tRNA ligase (Leucyl-tRNA synthetase)
	Deide_14220	52	6732	25	1	1	XXXX		Hypothetical protein
	Deide_14240	98	28860	6	1	1			Related to N-formylglutamate amidohydrolase
	Deide_14270	464	25287	33	7	9			Related to Molybdenum cofactor biosynthesis protein B
	Deide_14290	50	38932	4	1	2			Candidate tRNA pseudouridine synthase D (tRNA-uridine isomerase D)(tRNA pseudouridylate synthase D)
	Deide_14300	101	13194	20	3	4		X	conserved hypothetical protein, precursor
	Deide_14320	1829	44852	69	37	564			Related to sugar ABC transporter, periplasmic component
	Deide_14340	63	31092	8	1	1			Related to sugar ABC transporter, permease component
	Deide_14380	420	60260	19	12	39			Candidate RNA polymerase sigma factor, sigma-70 family
	Deide_14390	135	42389	11	2	2			Related to rRNA (guanine-N(2)-)-methyltransferase
	Deide_14420	705	42512	36	15	32			Distantly related to branched-chain amino acid ABC transporter, periplasmic component
	Deide_14460	76	29171	5	1	1			Candidate Branched-chain amino acid ABC transporter, ATP-binding component
	Deide_14500	87	67573	2	1	1			Candidate GTP-binding protein LepA
	Deide_14540	1124	27584	65	23	138		X	Conserved hypothetical protein
	Deide_14550	68	40152	4	2	4			Candidate Undecaprenyldiphospho-muramoylpentapeptide beta-N- acetylglucosaminyltransferase (MurG transferase) (UDP-N-acetylglucosamine--N-acetylmuramyl-(pentapeptide) pyrophosphoryl- undecaprenol N-acetylglucosamine transferase)
	Deide_14560	148	50207	5	2	2			Candidate UDP-N-acetylmuramate--L-alanine ligase (UDP-N- acetylmuramoyl-L-alanine synthetase)
	Deide_14570	240	31242	20	4	8			Candidate UDP-N-acetylmuramate dehydrogenase (UDP-N-acetylenolpyruvoylglucosamine reductase)
	Deide_14580	92	46090	6	3	3			Candidate Cell division protein FtsA
	Deide_14590	675	37764	36	12	30			Candidate Cell division protein FtsZ
	Deide_14600	1068	40218	52	12	63			Candidate branched-chain amino acid ABC transporter, periplasmic component; extracellular ligand-binding receptor
	Deide_14610	1404	36371	61	27	93			Candidate 6-phosphofructokinase (Phosphofructokinase I) (Phosphohexokinase)
	Deide_14660	392	23634	39	8	20			related to acetyltransferases
	Deide_14700	175	24824	16	4	7		X	conserved hypothetical protein
	Deide_14710	66	31440	6	1	1		X	conserved hypothetical protein
	Deide_14730	336	58081	14	5	16			HAMP domain protein; candidate membrane protein
	Deide_14740	317	20143	42	6	9		X	conserved hypothetical protein
	Deide_14760	213	85426	6	4	4			Candidate GTP diphosphokinase (ppGpp synthetase I) (RelA/SpoT) (GTP pyrophosphokinase)
	Deide_14810	420	41509	29	9	19			Related to branched-chain amino acid ABC transporter, periplasmic component
	Deide_14840	525	26176	30	13	28			Candidate 3-oxoacid CoA-transferase, subunit A (Succinyl-CoA:3-ketoacid-CoA transferase)
	Deide_14850	550	22141	40	15	58			Candidate 3-oxoacid CoA-transferase, subunit B (Succinyl-CoA:3-ketoacid-CoA transferase)
	Deide_14860	187	17908	20	3	14			Related to transcription elongation factor
	Deide_14880	113	60206	5	3	3			Candidate Propionyl-CoA carboxylase (PCCase)
	Deide_14890	311	43326	19	8	18			Candidate acyl-CoA dehydrogenase
	Deide_14930	1215	77719	30	23	31			Candidate Oligopeptidase A
	Deide_14960	205	21668	20	4	7		X	conserved hypothetical protein
	Deide_14970	1031	45874	52	18	125		X	conserved hypothetical protein
	Deide_14980	150	18224	13	3	10			Candidate Transcriptional regulator, MarR family
	Deide_15070	339	55798	10	7	92			Candidate Fasciclin domain protein, precursor
	Deide_15090	155	26164	20	4	4			Related to Sodium ABC transporter, ATP-binding component NatA
	Deide_15100	554	18479	65	11	71		X	Conserved hypothetical protein
	Deide_15110	503	132224	10	11	17			Related to Pullulanase precursor (Alpha-dextrin endo-1,6-alpha-glucosidase)(Pullulan 6-glucanohydrolase)
	Deide_15120	363	11908	53	6	24		X	conserved hypothetical protein
	Deide_15130	1462	101201	36	29	63			Candidate DNA-directed DNA polymerase (DNA polymerase I)
	Deide_15140	90	47282	5	2	2			Candidate Phosphoglucosamine mutase
	Deide_15170	609	30759	49	9	11			Candidate NAD(+) synthase (NH(3)-dependent NAD(+) synthetase)
	Deide_15180	487	35238	28	8	15			Related to Short-chain dehydrogenase
	Deide_15190	105	12779	16	2	8			Candidate Histidine triad protein (HIT family protein)
	Deide_15210	251	30650	26	5	6			Candidate L-serine ammonia-lyase (L-serine dehydratase)(L-serine deaminase)
	Deide_15220	869	52797	35	15	50			Candidate Histidine ammonia-lyase (Histidase)
	Deide_15230	869	42139	56	17	25			Candidate Imidazolonepropionase (Imidazolone-5-propionate hydrolase)
	Deide_15240	1041	33305	74	23	46			Related to Agmatinase (Agmatine ureohydrolase)
	Deide_15250	1846	61693	53	33	116			Candidate Urocanate hydratase (Urocanase) (Imidazolonepropionate hydrolase)
	Deide_15252	333	23314	30	4	8			Related to L-serine dehydratase, beta subunit (L-serine ammonia-lyase) (L-serine deaminase)
	Deide_15280	128	32163	8	2	5			Related to Alpha/beta hydrolase fold-3, precursor; distantly related to lipase/esterase
	Deide_15290	59	14031	9	1	2		X	conserved hypothetical protein, precursor
	Deide_15310	150	8700	18	2	12		X	conserved hypothetical protein
	Deide_15340	377	33449	25	7	30			Related to Bug family protein, precursor (Bordetella uptake gene bug product)
	Deide_15370	148	23475	11	2	4			Candidate DNA-binding response regulator
	Deide_15430	430	17613	48	8	28			Related to NUDIX hydrolase
	Deide_15450	225	10709	40	4	10			Candidate Ribosome-binding factor A
	Deide_15470	65	17341	8	1	1		X	conserved hypothetical protein, precursor; candidate membrane protein
	Deide_15490	1294	74460	26	23	134			Candidate DNA topoisomerase (ATP-hydrolyzing) (DNA gyrase, subunit B)
	Deide_15500	528	33440	37	10	21			Candidate Haloalkane dehalogenase
	Deide_15510	384	25991	37	7	49			Related to Copper binding proteins, plastocyanin/azurin family, precursor
	Deide_15511	118	15299	32	6	8		X	conserved hypothetical protein, precursor
	Deide_15520	350	22277	38	5	33			Related to putative cyclase; related to Predicted metal-dependent hydrolase
	Deide_15530	189	17065	44	4	5			Related to Thioesterase superfamily protein
	Deide_15531	120	12480	15	2	11			Related to Transcriptional coactivator/pterin dehydratase
	Deide_15560	108	38982	6	1	1			Candidate (S)-2-hydroxy-acid oxidase (Glycolate oxidase); related to L-lactate dehydrogenase (cytochrome) (Lactic acid dehydrogenase)
	Deide_15570	54	30310	4	2	2	XXXX		Hypothetical protein
	Deide_15620	308	24713	21	6	74	XXXX		Hypothetical protein, precursor
	Deide_15630	1839	60879	55	30	297	XXXX		Hypothetical protein
	Deide_15640	498	54076	20	8	32			Candidate Glutamate--tRNA ligase (Glutamyl-tRNA synthetase) (Glutamic acid translase)
	Deide_15650	651	15281	59	10	47			Candidate Methylmalonyl-CoA mutase, alpha subunit
	Deide_15720	107	19805	23	2	2		X	conserved hypothetical protein; candidate membrane protein
	Deide_15740	489	36846	33	10	44			Candidate Aspartate-semialdehyde dehydrogenase (ASA dehydrogenase) (ASADH)
	Deide_15780	56	44538	5	1	1			Related to Amine oxidase (Flavin containing amine oxidoreductase)
	Deide_15810	102	15602	21	2	2			Related to NUDIX hydrolase
	Deide_15830	65	37126	4	1	2			Related to Thiamine ABC transporter, periplasmic component
	Deide_15910	1671	46051	62	25	116			Candidate Glutamate-1-semialdehyde 2,1-aminomutase (GSA) (Glutamate-1-semialdehyde aminotransferase) (GSA-AT)
	Deide_15920	278	16021	40	5	45			related to CoA-binding protein
	Deide_15940	217	40077	12	4	15			Candidate Peptide chain release factor 1, RF-1
	Deide_15950	153	18311	22	3	6			Related to NUDIX hydrolase
	Deide_15960	449	22690	44	9	20			Candidate NADH dehydrogenase
	Deide_15970	76	13416	21	3	4			Related to Transcriptional regulator, HxlR family
	Deide_15980	193	20092	27	4	5	XXXX		Hypothetical protein
	Deide_15990	141	14328	16	2	7			Related to Endoribonuclease L-PSP
	Deide_16000	734	54772	45	14	45			Candidate Bifunctional purine biosynthesis protein PurH [Includes: Phosphoribosylaminoimidazolecarboxamide formyltransferase (EC 2.1.2.3) (AICAR transformylase); IMP cyclohydrolase (EC 3.5.4.10) (Inosinicase) (IMP synthetase) (ATIC)].
	Deide_16010	136	31486	14	3	6			Candidate FolD bifunctional protein [Includes: Methylenetetrahydrofolate dehydrogenase (NADP(+))(EC 1.5.1.5); Methenyltetrahydrofolate cyclohydrolase (EC 3.5.4.9)]
	Deide_16050	924	24284	62	17	112		X	conserved hypothetical protein
	Deide_16060	610	27508	42	12	42		X	conserved hypothetical protein; candidate membrane protein
	Deide_16070	540	52775	22	13	41			Candidate Succinate-semialdehyde dehydrogenase (NAD(P)(+))
	Deide_16090	232	15999	26	4	30			Candidate Osmotically-inducible protein C (OsmC-like protein)
	Deide_16093	205	9919	47	3	5			Related to Acylphosphatase
	Deide_16100	60	361857	0	1	4		X	conserved hypothetical protein, precursor
	Deide_16110	392	17820	28	8	71		X	conserved hypothetical protein
	Deide_16140	273	16362	19	5	29			distantly related to cytochrome c, precursor
	Deide_16170	125	99551	3	2	3			Related to Exonuclease SbcCD, subunit C
	Deide_16190	125	41677	7	2	2			Distantly related to Type I phosphodiesterase / nucleotide pyrophosphatase
	Deide_16220	66	65738	3	1	1			Related to Peptidase_S8 Subtilase family protein, precursor
	Deide_16230	102	60039	5	2	2			Candidate CTP synthase (UTP--ammonia ligase) (CTP synthetase)
	Deide_16250	58	24467	5	1	1			Candidate Pyroglutamyl-peptidase I (Pyrrolidone-carboxylate peptidase)(5-oxoprolyl-peptidase) (PGP-I)(PYRase)
	Deide_16260	78	13506	10	1	1		X	conserved hypothetical protein
	Deide_16270	283	19233	28	5	9		X	conserved hypothetical protein, precursor
	Deide_16290	182	33988	18	3	3			Related to MoxR-like ATPases
	Deide_16300	82	14774	11	1	1			distantly related to VanZ like family protein; candidate membrane protein
	Deide_16360	150	19969	25	4	9			Candidate Phosphoribosylglycinamide formyltransferase
	Deide_16370	542	49483	35	12	30			Related to Succinyl-diaminopimelate desuccinylase (ArgE/DapE/Acy1 family protein); related to Peptidase, M20/M25/M40 family
	Deide_16410	52	55472	3	1	1			Candidate cysteine--tRNA ligase (Cysteinyl-tRNA synthetase)
	Deide_16420	291	21376	24	4	14		X	Conserved hypothetical protein
	Deide_16450	194	38552	14	7	9			Candidate phosphogluconate dehydrogenase (decarboxylating) (6-phosphogluconate dehydrogenase)
	Deide_16460	981	64853	33	22	38			Candidate glucose-6-phosphate 1-dehydrogenase
	Deide_16470	138	34536	12	3	4			Candidate glucose-6-P dehydrogenase subunit
	Deide_16480	67	26929	5	2	4			Distantly related to pyrazinamidase/nicotinamidase
	Deide_16485	142	39072	16	3	4	XXXX		Hypothetical protein
	Deide_16500	107	31162	11	2	6			Candidate glutamine cyclotransferase, precursor
	Deide_16510	227	23870	16	3	5			Candidate dTMP kinase (thymidylate kinase)
	Deide_16520	701	29303	81	15	22		X	Conserved hypothetical protein
	Deide_16540	292	34236	19	5	9			Related to nitrate/sulfonate/bicarbonate ABC transporter, periplasmic component
	Deide_16551	195	31175	16	5	43		X	Conserved hypothetical protein
	Deide_16560	2069	80152	46	33	123			Candidate isoamylase (Debranching enzyme)
	Deide_16570	1589	106650	34	28	41			Candidate malto-oligosyltrehalose synthase
	Deide_16580	120	34466	11	3	3		X	Conserved hypothetical protein
	Deide_16590	292	32482	26	10	19			Candidate aldo/keto reductase family
	Deide_16610	119	24168	6	1	5		X	Conserved hypothetical protein; candidate membrane protein
	Deide_16640	209	21119	27	6	11			Candidate deoxycytidine triphosphate deaminase (dCTP deaminase)
	Deide_16670	336	40193	16	4	9			Candidate acetyl-CoA C-acetyltransferase (Acetoacetyl-CoA thiolase)
	Deide_16710	1439	49777	44	23	93			Candidate adenylosuccinate lyase (Adenylosuccinase)
	Deide_16720	65	20969	6	1	3	XXXX		Hypothetical protein, precursor
	Deide_16730	122	26236	18	2	2			Candidate inositol-phosphate phosphatase
	Deide_16760	364	38440	28	7	9		X	Conserved hypothetical protein
	Deide_16770	979	66673	32	20	35		X	Conserved hypothetical protein
	Deide_16790	113	34227	8	2	2			Candidate ribosomal large subunit pseudouridine synthase D
	Deide_16800	809	65183	29	15	63			Candidate DEAD-box ATP-dependent RNA helicase 3
	Deide_16820	90	22408	7	2	4			Candidate Acetolactate synthase, small subunit
	Deide_16830	830	36852	43	18	78			Candidate ketol-acid reductoisomerase
	Deide_16870	115	55547	4	1	1			Candidate 2-isopropylmalate synthase (Isopropylmalate synthase)
	Deide_16890	64	13398	13	1	1		X	Conserved hypothetical protein; candidate membrane protein
	Deide_16910	121	44798	6	2	3			Candidate bifunctional protein : acetylornithine transaminase ; acetyl-lysine aminotransferase
	Deide_16940	84	14905	10	2	3	XXXX		Hypothetical protein
	Deide_16950	508	43425	27	9	31			Candidate glutathionylspermidine synthase
	Deide_16970	351	20860	43	7	12			Candidate cob(I)yrinic acid a,c-diamide adenosyltransferase
	Deide_16980	1433	56676	50	27	116			Candidate 4-alpha-glucanotransferase (Dextrin glycosyltransferase)
	Deide_16990	87	39258	5	2	3			Candidate N-acetylmuramoyl-L-alanine amidase, precursor
	Deide_17010	385	17169	55	9	23			Related to transcriptional regulator, Rrf2 family
	Deide_17020	612	30959	39	14	54		X	Conserved hypothetical protein
	Deide_17030	953	28006	70	15	40			Candidate orotidine-5 -phosphate decarboxylase
	Deide_17040	1166	41678	57	20	98			Distantly related to branched-chain amino acid ABC transporter, periplasmic component
	Deide_17070	68	30101	5	1	1		X	Conserved hypothetical protein
	Deide_17080	710	59943	23	9	19			Candidate glucose-6-phosphate isomerase
	Deide_17090	3093	44756	87	44	424			Candidate beta-ketoadipyl CoA thiolase
	Deide_17100	300	47647	19	6	8			Candidate 3-oxoacid CoA-transferase (Succinyl-CoA:3-ketoacid-CoA transferase)
	Deide_17130	78	11383	12	1	1		X	Conserved hypothetical protein
	Deide_17140	289	33531	21	4	5			Related to Fe3+-citrate ABC transporter, periplasmic component
	Deide_17160	246	21761	19	7	29			Candidate sigma 54 modulation protein/ribosomal protein S30EA
	Deide_17170	958	38006	66	15	39			Candidate butyrate kinase
	Deide_17200	61	34957	4	1	1			Candidate O-sialoglycoprotein endopeptidase (Glycoprotease)
	Deide_17210	2060	97160	39	36	108			Candidate Preprotein translocase SecA subunit
	Deide_17220	1051	43289	67	20	46			Related to cysteine desulfurase (Cysteine desulfurylase)
	Deide_17261	253	16592	45	5	20		X	Conserved hypothetical protein
	Deide_17270	587	27297	51	12	20			Candidate cyclase/dehydrase
	Deide_17280	86	43959	8	2	3			Candidate S-(hydroxymethyl)glutathione dehydrogenase (Class III alcohol dehydrogenase)
	Deide_17290	1387	30234	71	24	575			Candidate S-layer-like protein array-related protein, precursor
	Deide_17340	347	48680	17	10	18			Candidate starch synthase (glycogen synthase)
	Deide_17390	156	17756	24	3	5			Candidate transcriptional regulator, MarR family
	Deide_17400	387	25345	35	8	14		X	Conserved hypothetical protein
	Deide_17410	155	27754	17	3	5			Related to tRNA/rRNA methyltransferase
	Deide_17440	238	14150	63	5	8			Candidate ApaG protein
	Deide_17450	135	37718	8	2	6			Candidate bifunctional protein : Peptidase M42 ; cellulase
	Deide_17480	104	76173	2	1	1			Related to UvrD/Rep helicase family protein
	Deide_17500	323	56812	11	11	31			Candidate glycine--tRNA ligase (Glycyl-tRNA synthetase)
	Deide_17530	179	20435	30	4	7			Candidate U/G specific mismatch repair protein
	Deide_17540	163	22761	24	5	8			Candidate oxidoreductase molybdopterin binding
	Deide_17560	282	45804	17	5	9			Candidate leucyl aminopeptidase (Cytosol aminopeptidase, Leucine aminopeptidase)
	Deide_17570	125	8621	28	2	13		X	Conserved hypothetical protein
	Deide_17580	141	56999	6	4	7			Candidate Dak phosphatase
	Deide_17590	917	45599	42	13	21			Candidate UDP-N-acetylmuramoyl-tripeptide--D-alanyl-D-alanine ligase (UDP-MurNAc-pentapeptide synthetase)
	Deide_17600	208	42530	15	4	6			Candidate Type IV pilus assembly protein PilM
	Deide_17610	78	24031	6	1	3			Related to Type IV pilus assembly protein PilN
	Deide_17640	101	71257	4	2	2			Candidate Secretin precursor (GSP D family protein)
	Deide_17650	551	41197	26	12	63			Candidate chorismate synthase (5-enolpyruvylshikimate-3-phosphate phospholyase)
	Deide_17680	135	16268	16	2	2			Candidate 3-dehydroquinate dehydratase
	Deide_17690	432	42418	34	10	11			Candidate deoxyguanosinetriphosphate triphosphohydrolase-like protein 1
	Deide_17730	324	34009	25	5	5			Related to ABC transporter, ATP-binding component
	Deide_17750	326	21931	29	7	21			Candidate gliding motility protein
	Deide_17800	67	33149	4	1	1			Candidate UV DNA damage endonuclease
	Deide_17821	66	15777	8	1	1	XXXX		Hypothetical protein
	Deide_17825	87	31837	9	2	4			Candidate Mrr restriction endonuclease
	Deide_17830	165	32779	11	3	5		X	Conserved hypothetical protein
	Deide_17831	715	26475	61	12	54	XXXX		Hypothetical protein, precursor
	Deide_17832	161	17413	22	4	6	XXXX		Hypothetical protein
	Deide_17870	285	29632	15	4	32		X	Conserved hypothetical protein, precursor
	Deide_17890	62	19904	6	1	1			Candidate 5-formyltetrahydrofolate cyclo-ligase
	Deide_17971	109	4510	36	2	6	XXXX		Hypothetical protein
	Deide_18000	88	8492	16	1	1		X	Conserved hypothetical protein
	Deide_18010	68	45204	4	1	1			Candidate UDP-N-acetylglucosamine 1-carboxyvinyltransferase ( Enoylpyruvate transferase)
	Deide_18020	206	38518	15	5	14			Candidate alanine dehydrogenase (Alanine dehydrogenase 2)
	Deide_18040	158	25576	15	3	3			Candidate Peptidylprolyl isomerase, precursor (Peptidyl-prolyl cis-trans isomerase) (PPIase)
	Deide_18050	120	34953	6	1	1		X	Conserved hypothetical protein
	Deide_18100	197	20211	23	5	28			Candidate bifunctional protein PyrR : Pyrimidine operon regulatory protein; Uracil phosphoribosyltransferase
	Deide_18110	198	34292	16	6	10			Candidate aspartate carbamoyltransferase (Aspartate transcarbamylase)
	Deide_18120	580	44779	26	11	53			Candidate dihydroorotase (DHOase)
	Deide_18190	292	38272	22	7	9			Candidate bifunctional protein : Dihydroorotate oxidase (Dihydroorotate dehydrogenase) ; Dihydropyrimidine dehydrogenase (NADP(+))
	Deide_18230	297	25245	27	5	6		X	Conserved hypothetical protein
	Deide_18240	645	20760	41	10	29	XXXX		Hypothetical protein; candidate membrane protein
	Deide_18260	925	44603	44	16	57			Candidate glutamate dehydrogenase (NAD(P)(+)) (Glutamate dehydrogenase, GDH)
	Deide_18270	161	47527	10	4	5			Candidate glutamate dehydrogenase (NAD(P)(+)) (Glutamate dehydrogenase, GDH)
	Deide_18280	307	29550	29	10	13			Candidate 3-methyl-2-oxobutanoate hydroxymethyltransferase (Ketopantoate hydroxymethyltransferase)
	Deide_18320	629	43780	29	15	42			Candidate cytochrome-c oxidase, subunit 2 ; candidate membrane protein, precursor
	Deide_18340	228	24488	25	4	7			Candidate electron transport protein SCO1/SenC
	Deide_18400	56	13110	9	1	3			Related to arsenate reductase
	Deide_18410	121	73944	3	2	3			Candidate molybdopterin oxidoreductase
	Deide_18440	1585	78042	39	32	107			Candidate polyribonucleotide nucleotidyltransferase (Polynucleotide phosphorylase)
	Deide_18450	129	88430	3	2	3			Candidate peptidoglycan glycosyltransferase, precursor
	Deide_18500	111	34278	7	3	5			Candidate GTP-binding protein era homolog
	Deide_18530	71	14841	7	1	3			Related to pyrophosphatase
	Deide_18570	87	35690	7	2	2			Candidate fatty acid/phospholipid synthesis protein
	Deide_18580	104	22624	10	2	3		X	Conserved hypothetical protein
	Deide_18600	651	13366	63	11	81			Candidate Thioredoxin
	Deide_18620	302	12835	44	7	22			Candidate 50S ribosomal protein L17
	Deide_18630	737	36306	39	15	129			Candidate DNA-directed RNA polymerase alpha chain (DNA-dependent RNA polymerase)
	Deide_18640	651	23882	42	18	184			Candidate 30S ribosomal protein S4
	Deide_18650	456	13935	33	7	56			Candidate 30S ribosomal protein S11
	Deide_18660	778	14108	49	12	219			Candidate 30S ribosomal protein S13
	Deide_18670	51	4491	23	1	13			Candidate 50S ribosomal protein L36
	Deide_18680	369	9337	58	5	69			Candidate Translation initiation factor IF-1
	Deide_18710	78	39651	5	1	1		X	Conserved hypothetical protein
	Deide_18730	108	46495	4	1	3		X	Conserved hypothetical protein
	Deide_18760	443	16290	45	8	104			Candidate 50S ribosomal protein L15
	Deide_18780	815	19026	69	19	262			Candidate 30S ribosomal protein S5
	Deide_18790	273	11948	33	4	11			Candidate 50S ribosomal protein L18
	Deide_18800	375	19562	38	8	39			Candidate 50S ribosomal protein L6
	Deide_18810	542	14779	57	11	117			Candidate 30S ribosomal protein S8
	Deide_18820	58	7211	12	2	26			Candidate 30S ribosomal protein S14
	Deide_18830	435	21792	43	11	59			Candidate 50S ribosomal protein L5
	Deide_18840	548	12182	62	9	62			Candidate 50S ribosomal protein L24
	Deide_18850	553	14253	52	9	141			Candidate 50S ribosomal protein L14
	Deide_18860	337	10561	66	8	26			Candidate 30S ribosomal protein S17
	Deide_18870	74	7762	31	2	7			Candidate 50S ribosomal protein L29
	Deide_18880	170	16273	19	3	26			candidate 50S ribosomal protein L16
	Deide_18890	491	27163	35	11	130			Candidate 30S ribosomal protein S3
	Deide_18900	399	15520	46	9	84			Candidate 50S ribosomal protein L22
	Deide_18910	193	10804	35	4	45			Candidate 30S ribosomal protein S19
	Deide_18920	988	30338	62	19	281			Candidate 50S ribosomal protein L2
	Deide_18930	323	10515	59	4	57			Candidate 50S ribosomal protein L23
	Deide_18940	562	21608	43	9	110			Candidate 50S ribosomal protein L4
	Deide_18950	681	22309	44	10	143			Candidate 50S ribosomal protein L3
	Deide_18960	195	12145	23	5	64			Candidate 30S ribosomal protein S10
	Deide_18990	2229	76643	53	43	600			Candidate elongation factor G, EF-G
	Deide_19000	258	17982	23	6	97			Candidate 30S ribosomal protein S7
	Deide_19030	441	17494	31	7	23			Candidate GTP cyclohydrolase I
	Deide_19090	950	36666	53	19	129			Candidate ABC transporter, periplasmic component
	Deide_19100	93	36830	9	4	8			Candidate D-alanine--D-alanine ligase
	Deide_19110	2289	62903	67	53	683			Related to peptide ABC transporter, periplasmic component
	Deide_19120	153	37537	6	3	7			Related to peptide/oligopeptide/nickel ABC transporter, permease component
	Deide_19140	261	33405	27	6	12			Candidate aminomethyltransferase
	Deide_19160	183	20203	18	2	2			Candidate precorrin-2 dehydrogenase (Siroheme synthase)
	Deide_19180	115	53153	7	2	2			Candidate porphyrin biosynthesis protein HemD (Uroporphyrinogen-III C-methyltransferase and Uroporphyrinogen-III synthase)
	Deide_19210	627	25077	53	12	203			Candidate response regulator, OmpR
	Deide_19230	138	36458	9	2	2			Related to glucose-1-phosphate thymidylyltransferase
	Deide_19240	405	25620	32	5	12		X	Conserved hypothetical protein
	Deide_19250	610	52549	39	16	22			Candidate amidohydrolase
	Deide_19260	656	38356	24	12	28			Candidate response regulator, CheY
	Deide_19270	1133	96110	28	31	110			Candidate alanine--tRNA ligase (Alanyl-tRNA synthetase)
	Deide_19340	1611	32272	74	23	339			Candidate thiosulfate sulfurtransferase (Rhodanese)
	Deide_19350	495	16748	44	14	39			Candidate SufE-like protein
	Deide_19360	307	21831	44	9	14			Candidate HAM1 protein homolog
	Deide_19410	174	19564	19	3	14		X	Conserved hypothetical protein
	Deide_19425	311	12326	34	5	12			Candidate Ferredoxin-like protein
	Deide_19430	573	42648	42	11	22			Candidate CinA-like protein
	Deide_19440	567	27186	45	11	50			Candidate 2`-5` RNA ligase
	Deide_19450	249	37806	20	6	21			Candidate recombinase A (RecA)
	Deide_19490	69	5688	39	1	2	XXXX		Hypothetical protein, precursor
	Deide_19530	63	15120	15	1	2		X	Conserved hypothetical protein, precursor
	Deide_19550	938	25462	69	22	254			Candidate response regulator, OmpR
	Deide_19560	343	61633	17	9	15			Candidate beta-lactamase-like protein
	Deide_19570	521	22727	36	14	79			Candidate Endopeptidase Clp
	Deide_19580	119	44212	7	2	3			Candidate ATP-dependent Clp protease, ATP-binding subunit ClpX
	Deide_19590	499	89756	12	12	24			Candidate ATP-dependent protease La
	Deide_19600	205	44802	9	6	7			Candidate Twitching mobility protein
	Deide_19640	796	27853	52	18	156			Candidate enoyl-[acyl-carrier-protein] reductase (NADH)
	Deide_19650	201	14201	32	3	6			Candidate isochorismatase family protein
	Deide_19660	131	25974	12	2	4			Candidate transcriptional regulator, IclR family
	Deide_19680	92	33071	10	2	5			Related to acetyltransferase, isoleucine patch superfamily-like protein
	Deide_19690	545	24334	72	13	32			Candidate beta-lactamase-like protein
	Deide_19740	250	13533	28	6	70			Candidate iojap-related protein
	Deide_19770	203	22416	16	5	11			Candidate methylase
	Deide_19780	377	19078	35	9	37			Candidate pantetheine-phosphate adenylyltransferase (Phosphopantetheine adenylyltransferase)
	Deide_19790	158	44019	9	3	9			Candidate methionine adenosyltransferase (S-adenosylmethionine synthetase)
	Deide_19800	76	25365	6	1	2			Candidate response regulator, CheY
	Deide_19900	60	34424	3	2	3			Candidate N-acetyltransferase
	Deide_19930	153	27028	11	3	3			Candidate LmbE-like protein
	Deide_19940	211	11595	33	4	14		X	Conserved hypothetical protein
	Deide_19965	127	6925	40	2	4	XXXX		Hypothetical protein
	Deide_19972	193	33044	16	4	13		X	conserved hypothetical protein
	Deide_20040	52	32466	3	1	1			Candidate indigoidine synthase A like protein
	Deide_20050	103	39180	5	2	2			Candidate bifunctional protein : NMN adenylyltransferase ; nudix hydrolase
	Deide_20070	112	29284	9	3	12		X	Conserved hypothetical protein; candidate membrane protein
	Deide_20080	144	14402	18	2	25			Candidate methylglyoxal synthase
	Deide_20100	388	13266	41	6	84			Related to endoribonuclease L-PSP; related to YjgF-like protein
	Deide_20110	78	32258	4	1	1			Candidate PSP1-related protein
	Deide_20120	81	65236	4	3	3			Candidate peptidase M3, related to oligoendopeptidase F
	Deide_20130	847	38192	43	12	116			Related to S-layer-like array protein, precursor
	Deide_20150	163	17968	20	2	5		X	Conserved hypothetical protein
	Deide_20160	2198	64799	62	46	151			Related to malate dehydrogenases
	Deide_20190	840	27080	49	15	76			Candidate 1-(5-phosphoribosyl)-5- ((5-phosphoribosylamino)methylideneamino)imidazole-4-carboxamide isomerase
	Deide_20210	912	76000	32	19	24			Candidate prolyl oligopeptidase (post-proline cleaving enzyme, post-proline endopeptidase, prolyl endopeptidase)
	Deide_20220	132	22378	12	4	11			Related to methenyltetrahydrofolate cyclohydrolase
	Deide_20240	1119	35276	69	22	162			malate dehydrogenase (malic dehydrogenase)
	Deide_20250	102	29956	7	2	4			Candidate enoyl-CoA hydratase (enoyl hydrase,unsaturated acyl-CoA hydratase)
	Deide_20260	97	66601	3	1	1			Candidate capsular polysaccharide biosynthesis protein CapD ; candidate membrane protein
	Deide_20271	69	22768	7	1	2			Candidate capsular polysaccharide synthesis enzyme CapM
	Deide_20272	468	32712	37	9	12			Related to nucleoside-diphosphate-sugar epimerases
	Deide_20273	95	42020	9	2	5			Candidate glycosyltransferase
	Deide_20290	54	38196	3	2	3			Candidate UDP-glucuronate 5-epimerase (UDP-glucuronic acid epimerase)
	Deide_20300	664	46556	31	17	88			Related to UDP-glucose/GDP-mannose dehydrogenase
	Deide_20310	240	69667	10	4	5			Candidate asparagine synthase (glutamine-hydrolyzing, glutamine-dependent asparagine synthetase)
	Deide_20311	210	40192	12	3	7			distantly related to glycosyl transferase
	Deide_20312	816	34865	59	14	32			Candidate glycosyl transferase
	Deide_20315	340	20049	31	6	23			Candidate dTDP-4-dehydrorhamnose 3,5-epimerase
	Deide_20321	953	58251	42	14	25			Candidate tyrosine kinase
	Deide_20400	111	23020	7	2	3			Related to phosphoglycerate mutase GpmB
	Deide_20440	1153	39372	42	18	132			Related to Basic membrane protein family protein, precursor; related to Uncharacterized ABC-type transport system, periplasmic component/surface lipoprotein
	Deide_20450	1377	40831	54	30	132			Candidate branched-chain amino acid ABC transporter, periplasmic component
	Deide_20480	62	29178	5	1	1			Candidate Branched-chain amino acid ABC transporter, ATP-binding component
	Deide_20540	720	49065	27	12	45			Candidate dihydrolipoyl dehydrogenase (E3 component of alpha-ketoacid dehydrogenase complexes)
	Deide_20551	88	18523	10	2	7			Candidate molybdenum cofactor biosynthesis protein C
	Deide_20590	1542	55868	53	30	110			Candidate carboxypeptidase Taq (Thermostable carboxypeptidase 1)
	Deide_20600	1240	33824	82	20	78			Candidate inorganic diphosphatase (pyrophosphate phosphohydrolase)
	Deide_20610	1932	91777	42	34	252			Candidate S-layer protein, precursor
	Deide_20612	1225	45109	45	23	39			Candidate queuine tRNA-ribosyltransferase
	Deide_20615	88	25449	7	2	5			Candidate molybdenum cofactor biosynthesis protein, small and large subunit
	Deide_20640	64	14917	8	1	2			Related to Iron-sulfur cluster biosynthesis protein IscA, related to HesB/YadR/YfhF protein family
	Deide_20660	154	24512	13	2	7			Related to Rieske 2Fe-2S protein
	Deide_20670	207	31214	23	4	13			Related to Cytochrome c
	Deide_20700	1417	24242	85	31	166			Candidate response regulator, NarL
	Deide_20750	1266	87694	37	24	33			Candidate phosphoenolpyruvate-protein phosphotransferase
	Deide_20780	54	27173	7	1	1			Related to menaquinone biosynthesis methyltransferase
	Deide_20800	332	44324	19	5	8			Related to O-acetylhomoserine aminocarboxypropyltransferase (O-acetylhomoserine (thiol)-lyase)(EC 2.5.1.49) (O-acetylhomoserine sulfhydrylase)(OAH sulfhydrylase); candidate Cysteine synthase (O-acetylserine (thiol)-lyase)(EC 2.5.1.47)(O-acetylserine sulfhydrylase)
	Deide_20880	583	87711	18	11	22			Candidate phenylalanyl-tRNA ligase beta chain (Phenylalanine translase, Phenylalanyl-tRNA synthetase)
	Deide_20900	113	37866	7	2	2			Candidate phenylalanyl-tRNA ligase alpha chain (Phenylalanine translase, Phenylalanyl-tRNA synthetase)
	Deide_20910	220	19411	22	4	5		X	conserved hypothetical protein, precursor
	Deide_20930	1460	44052	55	25	72			Candidate glycine hydroxymethyltransferase (serine aldolase, serine hydroxymethylase, serine hydroxymethyltransferase, threonine aldolase)
	Deide_20940	690	53442	23	16	39			Candidate glutamate synthase, small subunit
	Deide_20950	1517	173344	22	25	54			Candidate glutamate synthase, large subunit
	Deide_21010	157	16488	23	2	5		X	Conserved hypothetical protein
	Deide_21050	2087	35245	90	44	200			Related to aldo/keto reductase family protein
	Deide_21090	106	9512	26	2	3			Candidate cell division topological specificity factor
	Deide_21100	509	28313	36	8	19			Candidate septum site-determining, Cell division inhibitor
	Deide_21120	1268	51953	50	25	143			Related to 2-Nitropropane dioxygenase
	Deide_21170	224	14216	31	6	21			Distantly related to OsmC-like protein (Osmotically-inducible protein C-like protein)
	Deide_21200	534	22606	44	10	501			Candidate DNA protection during starvation protein Dps
	Deide_21230	366	47142	17	6	6			Related to peptidases, precursor
	Deide_21250	132	15641	17	3	12		X	Conserved hypothetical protein
	Deide_21260	1019	52321	53	17	27			Related to Sirohydrochlorin cobaltochelatase (CbiX protein)
	Deide_21290	116	14170	16	2	4			related to Cupin domain protein
	Deide_21300	267	23955	35	4	13			Candidate phosphoribosylformylglycinamidine synthase I (FGAM synthase I, Formylglycinamide ribotide amidotransferase)
	Deide_21330	766	52046	35	14	21			Candidate amidophosphoribosyltransferase (Glutamine phosphoribosylpyrophosphate amidotransferase, Phosphoribosyldiphosphate 5-amidotransferase, ATASE, GPATase)
	Deide_21340	303	8234	64	5	77		X	conserved hypothetical protein
	Deide_21350	208	40280	9	5	11			Related to trypsin-like serine proteases, precursor
	Deide_21370	779	52277	45	15	23			Candidate Alpha,alpha-trehalose-phosphate synthase (UDP-forming) (Trehalose 6-phosphate synthase) (UDP-glucose-glucosephosphate glucosyltransferase)
	Deide_21410	220	32421	16	5	8			Related to Gluconolactonase
	Deide_21430	1458	105294	32	30	99			Candidate oxoglutarate dehydrogenase (succinyl-transferring)
	Deide_21440	734	45567	23	22	97			Candidate dihydrolipoyllysine-residue succinyltransferase
	Deide_21520	91	65919	4	2	3			Candidate glutamine--fructose-6-phosphate transaminase (isomerizing)
	Deide_21550	226	38460	17	5	13			Related to serine proteases, precursor
	Deide_21580	123	52067	10	3	3			Candidate UDP-N-acetylmuramoylalanyl-D-glutamate--2,6-diaminopimelate ligase
	Deide_21610	603	108492	15	11	14			Candidate histidine kinase, classic
	Deide_21650	125	29695	9	2	4			Candidate kanamycin kinase (aminoglycoside 3-phosphotransferase, neomycin-kanamycin phosphotransferase)
	Deide_21660	142	31462	13	3	3		X	Conserved hypothetical protein
	Deide_21700	76	22830	6	1	2		X	Conserved hypothetical protein
	Deide_21720	200	27533	21	3	6			Related to phosphoesterases
	Deide_21730	554	37508	46	10	15		X	Conserved hypothetical protein
	Deide_21750	334	19420	46	5	9	XXXX		Hypothetical protein
	Deide_21760	129	33890	12	3	3			Related to oxidoreductases
	Deide_21830	54	21317	6	1	3		X	Conserved hypothetical protein, precursor
	Deide_21840	72	39751	7	1	2			Candidate Twitching mobility protein
	Deide_21851	403	17491	41	7	39		X	Conserved hypothetical protein
	Deide_21941	86	28754	13	2	2		X	Conserved hypothetical protein
	Deide_21970	425	67755	16	9	24			Candidate Chaperone protein DnaK (Heat shock protein 70) (Heat shock 70 kDa protein) (HSP70)
	Deide_21980	244	23664	25	5	15			Candidate Protein GrpE, HSP-70 cofactor
	Deide_21990	85	7930	33	2	2		X	conserved hypothetical protein
	Deide_22010	551	15020	49	15	87			Related to CBS domain proteins
	Deide_22040	978	86750	25	19	74			Related to peptidase S8
	Deide_22050	81	25525	5	1	2		X	Conserved hypothetical protein, precursor
	Deide_22060	1100	32895	53	22	152			Candidate fructose-bisphosphate aldolase (Fructose-1,6-bisphosphate triosephosphate-lyase, Aldolase)
	Deide_22070	536	44346	33	9	20			Related to aminotransferases
	Deide_22110	433	12330	80	9	15		X	Conserved hypothetical protein
	Deide_22140	78	27408	6	1	3		X	Conserved hypothetical protein
	Deide_22180	219	11117	30	5	22			Candidate 50S ribosomal protein L21
	Deide_22190	187	9721	39	4	9			Candidate 50S ribosomal protein L27
	Deide_22200	310	48509	13	6	21			Candidate GTP-binding protein
	Deide_22210	388	28201	26	7	48			Candidate Peptidylprolyl isomerase, precursor (Peptidyl-prolyl cis-trans isomerase) (PPIase)
	Deide_22230	748	73391	33	13	55			Candidate subtilase-type serine protease precursor
	Deide_22240	977	80547	30	19	68		X	Conserved hypothetical protein, precursor
	Deide_22270	465	31132	41	10	32		X	Conserved hypothetical protein, precursor
	Deide_22280	172	36382	14	3	5		X	Conserved hypothetical protein, precursor
	Deide_22290	597	31587	38	11	39			Candidate L-lactate dehydrogenase (L-lactic acid dehydrogenase)
	Deide_22300	289	18846	57	5	22			Related to universal stress protein
	Deide_22310	1142	53769	49	22	69			Related to beta-lactamase
	Deide_22340	430	27580	24	9	34			Candidate ABC transporter, periplasmic component
	Deide_22370	158	35662	12	3	13			Candidate tRNA (guanine-N(7)-)-methyltransferase
	Deide_22380	145	25084	11	3	8		X	Conserved hypothetical protein
	Deide_22430	147	49164	5	2	3			Related to proteases
	Deide_22460	170	42906	11	4	5		X	Conserved hypothetical protein
	Deide_22490	63	44934	4	1	1			Related to peptidase M16
	Deide_22500	471	45487	28	7	8			Related to peptidase M16
	Deide_22570	65	22202	7	1	2			Candidate Diguanylate cyclase/GGDEF domain protein
	Deide_22580	423	10207	65	8	116			Candidate 10 kDa chaperonin (Protein Cpn10) (GroES protein)
	Deide_22590	2838	57827	78	51	488			Candidate 60 kDa chaperonin (Protein Cpn60) (GroEL protein)
	Deide_22640	211	36577	11	5	24		X	conserved hypothetical protein
	Deide_22650	1171	44916	55	20	168			Candidate Phosphoglycerate mutase (Phosphoglycerate phosphomutase) (Phosphoglyceromutase) (PGAM)
	Deide_22660	68	29231	7	1	2			Candidate membrane protein
	Deide_22670	84	24250	15	3	3			Candidate tRNA guanosine-2-O-methyltransferase (transfer ribonucleate guanosine 2-methyltransferase)
	Deide_22680	351	17678	48	8	10		X	conserved hypothetical protein, precursor
	Deide_22690	338	17777	31	6	12		X	conserved hypothetical protein
	Deide_22710	1042	49222	49	20	137			Candidate dihydrolipoyl dehydrogenase (E3 component of alpha-ketoacid dehydrogenase complexes)
	Deide_22740	78	42822	5	1	2			Candidate glycine C-acetyltransferase (2-amino-3-ketobutyrate coenzyme A ligase)
	Deide_22750	110	26471	8	2	3			Candidate Ubiquinone/Menaquinone biosynthesis methyltransferase
	Deide_22760	77	26955	9	2	2			Distantly related to Cytochrome c
	Deide_22781	58	31165	5	1	1		X	Conserved hypothetical protein, precursor
	Deide_22800	172	37614	14	6	15			Related to agmatine deiminase
	Deide_22850	234	13788	37	5	13		X	Conserved hypothetical protein
	Deide_22870	205	26712	11	5	9			Candidate transcriptional regulator, Crp family
	Deide_22890	334	23366	33	5	16		X	Conserved hypothetical protein
	Deide_22900	704	33371	55	14	39			Related to hydrolases
	Deide_23020	492	18545	64	10	29			Candidate dihydrofolate reductase (tetrahydrofolate dehydrogenase)
	Deide_23030	83	15365	18	2	2			related to dCMP deaminase (Deoxycytidylate deaminase)
	Deide_23040	330	30443	16	6	28			Candidate thymidylate synthase
	Deide_23050	1303	49830	57	27	123			Candidate fumarate hydratase class II (fumarase)
	Deide_23070	77	28236	9	2	2			Candidate DNA-(apurinic or apyrimidinic site) lyase (endonuclease, deoxyribonuclease)
	Deide_23080	210	24727	11	3	13		X	Conserved hypothetical protein
	Deide_23090	483	33618	36	8	13			Candidate Methionyl-tRNA formyltransferase (Methionyl-transfer ribonucleic transformylase, N(10)-formyltetrahydrofolic-methionyl-transfer ribonucleic transformylase)
	Deide_23100	335	25315	27	7	19			Candidate peptide deformylase (polypeptide deformylase, PDF)
	Deide_23110	806	41173	47	14	33			related to tetratricopeptide repeat (TPR) domain protein, precursor
	Deide_23130	1263	73162	41	24	55			Candidate Glycoside hydrolase family 2 (glycosyl hydrolase family 2)
	Deide_23170	579	31084	37	9	33			Related to phytanoyl-CoA dioxygenase
	Deide_23180	175	18461	22	4	8			Candidate Appr-1-p processing phosphatase
	Deide_23190	389	27002	31	6	32			Candidate guanylate kinase (GMP kinase, guanosine monophosphate kinase, deoxyguanylate kinase)
	Deide_23200	276	11112	41	6	15		X	Conserved hypothetical protein
	Deide_23210	215	15052	25	5	7		X	Conserved hypothetical protein
	Deide_23220	904	41396	44	17	30			Candidate acetate kinase (acetokinase, acetic kinase, phosphorylating, AK)
	Deide_23230	571	75280	25	10	14			Candidate phosphate acetyltransferase (phosphoacylase, phosphotransacetylase)
	Deide_23250	432	50750	16	6	8			Candidate cyclopropane-fatty-acyl-phospholipid synthase (CFA synthase, Unsaturated-phospholipid methyltransferase)
	Deide_23290	88	49831	5	2	3			Candidate GTP-binding protein
	Deide_23320	52	9373	13	1	5		X	Conserved hypothetical protein
	Deide_23321	504	21673	56	8	24			Candidate phosphoribosylanthranilate isomerase (N-(5-phosphoribosyl)anthranilate isomerase)
	Deide_23340	885	71784	28	19	57			Candidate elongation factor G, EF-G
	Deide_23370	675	48779	27	10	53			Candidate VanW like protein, precursor
	Deide_23380	85	30564	5	1	1			Candidate chromosome partitioning protein
	Deide_23390	122	26106	10	2	2			Candidate chromosome partitioning protein
	Deide_23400	147	26509	10	3	8			Candidate methyltransferase (Glucose-inhibited division protein B)
	Deide_23440	95	41765	5	1	2			Candidate pyruvate dehydrogenase subunit alpha (acetyl-transferring, pyruvate:lipoamide 2-oxidoreductase, decarboxylating and acceptor acetylating)
	Deide_23450	135	36529	12	4	5			Candidate pyruvate dehydrogenase subunit beta (acetyl-transferring, pyruvate:lipoamide 2-oxidoreductase, decarboxylating and acceptor acetylating)
	Deide_23470	495	53779	21	12	63			Candidate dihydrolipoyllysine-residue succinyltransferase (Succinyl-CoA:dihydrolipoamide S-succinyltransferase)
	Deide_23480	353	15032	50	8	27		X	conserved hypothetical protein, precursor
	Deide_23511	322	11124	43	5	18		X	Conserved hypothetical protein
	Deide_23520	1116	35223	66	19	82			Related to NAD dependent epimerase/dehydratase
	Deide_1p00030	246	29180	19	5	9			Candidate 3-oxoacyl-[acyl-carrier-protein] reductase
	Deide_1p00070	106	52028	6	2	4			Candidate ATP-independent RNA helicase
	Deide_1p00140	342	39975	20	5	10			Candidate cellulase ; candidate peptidase
	Deide_1p00170	150	75732	6	5	5	XXXX		Hypothetical protein
	Deide_1p00290	133	75215	5	5	8			Candidate NAD-dependent DNA ligase
	Deide_1p00390	1955	95022	51	35	46			Candidate cyanophycin synthetase
	Deide_1p00400	259	32573	17	4	5			Candidate threonine ammonia-lyase (L-threonine dehydratase)
	Deide_1p00410	311	13473	57	8	34			Candidate endoribonuclease L-PSP
	Deide_1p00460	203	41493	10	3	4			Candidate histidine kinase-like ATPases
	Deide_1p00470	488	36938	26	7	18			Candidate protein-glutamate methylesterase (CheB methylesterase)
	Deide_1p00471	342	12925	43	7	22			related to DsrE/DsrF-like family protein
	Deide_1p00510	119	19686	28	3	3			Distantly related to flavoredoxin
	Deide_1p00530	240	115565	5	4	4			Candidate Alpha-mannosidase
	Deide_1p00660	904	45529	47	22	44			Candidate sugar ABC transporter, periplasmic component
	Deide_1p00870	97	10400	17	1	3			Candidate endoribonuclease L-PSP
	Deide_1p00950	66	140221	1	1	2			Candidate metal dependent phosphohydrolase
	Deide_1p00994	452	14819	48	10	35	XXXX		Hypothetical protein, precursor
	Deide_1p01100	675	36421	51	11	25			Candidate threonine aldolase
	Deide_1p01120	120	35367	7	2	2			Candidate dehydrogenases
	Deide_1p01125	69	8434	17	1	1	XXXX		hypothetical protein
	Deide_1p01253	762	17868	57	14	195		X	conserved hypothetical protein
	Deide_1p01310	113	48392	12	2	3			Candidate 3-carboxy-cis,cis-muconate cycloisomerase (3-carboxymuconate lactonizing enzyme)
	Deide_1p01340	533	44076	25	8	9			Candidate 3-oxoadipate enol-lactonase
	Deide_1p01420	205	33187	10	6	25		X	Conserved hypothetical protein, precursor
	Deide_1p01480	1067	53075	46	22	167			Candidate dipeptide ABC transporter, periplasmic component
	Deide_1p01490	149	34100	8	2	2			Candidate dipeptide/oligopeptide/nickel ABC transporter, permease component
	Deide_1p01510	357	55983	13	7	17			Candidate gamma-glutamyltransferase (Gamma-glutamyl transpeptidase)
	Deide_1p01584	486	61833	18	7	11		X	conserved hypothetical protein, precursor
	Deide_1p01600	874	46676	38	17	102			Candidate sugar ABC transporter, periplasmic component
	Deide_1p01630	309	51835	15	6	6			Candidate carbohydrate kinase
	Deide_1p01640	627	21811	61	9	22			Candidate KHG/KDPG aldolase
	Deide_1p01650	273	32729	18	4	7			Candidate 2-keto-3-deoxygluconate kinase
	Deide_1p01660	216	38144	12	3	8			Candidate mannonate dehydratase
	Deide_1p01670	356	21487	39	6	9			Candidate KHG/KDPG aldolase
	Deide_1p01690	78	16529	15	1	1		X	Conserved hypothetical protein
	Deide_1p01720	175	44106	13	3	3			Candidate hydroxypyruvate reductase, precursor
	Deide_1p01737	137	17248	27	4	8			Related to transcriptional regulator, MarR family
	Deide_1p01738	224	15013	33	6	9	XXXX		Hypothetical protein
	Deide_1p01752	233	12678	53	5	5	XXXX		Hypothetical protein
	Deide_1p01780	79	39615	5	1	1			Candidate acetylornithine deacetylase
	Deide_1p01810	97	59089	5	2	3			Distantly related to polysaccharide deacetylase
	Deide_1p01811	237	11471	32	5	26	XXXX		Hypothetical protein
	Deide_1p01820	708	32939	49	11	41			Candidate transglutaminase/protease-like
	Deide_1p01870	209	22888	18	3	6			Candidate repressor LexA
	Deide_2p00020	126	25296	12	2	5		X	conserved hypothetical protein
	Deide_2p00030	426	26307	35	8	34			Candidate 2-dehydro-3-deoxyglucarate aldolase
	Deide_2p00050	52	37781	4	1	1			Related to catechol 2,3-dioxygenase; Related to biphenyl-2,3-diol 1,2-dioxygenase
	Deide_2p00070	482	30153	43	10	22			Related to NAD-dependent epimerase/dehydratase
	Deide_2p00080	104	55977	6	2	2			Candidate NAD-dependent aldehyde dehydrogenase
	Deide_2p00090	188	29663	17	5	11			Related to Fumarylacetoacetate (FAA) hydrolase, reated to 5-carboxymethyl-2-hydroxymuconate Delta-isomerase, related to 5-oxopent-3-ene-1,2,5-tricarboxylate decarboxylase
	Deide_2p00110	70	19794	8	1	1		X	Conserved hypothetical protein
	Deide_2p00130	448	40131	27	10	25			Candidate branched-chain amino acid ABC transporter, periplasmic component
	Deide_2p00140	68	25466	7	1	4			Candidate branched-chain amino acid ABC transporter, ATP-binding component
	Deide_2p00170	494	46903	21	9	12			Candidate Phenylacetate-CoA ligase
	Deide_2p00200	242	38270	13	6	24			Candidate Glucose-1-phosphate thymidylyltransferase (dTDP-glucose pyrophosphorylase)
	Deide_2p00210	1533	56871	53	29	115			Candidate glycerol-3-phosphate dehydrogenase, candidate glycerol-3-phosphate oxidase
	Deide_2p00220	3152	54959	82	49	694			Candidate Glycerol kinase
	Deide_2p00230	95	28565	8	1	9			Candidate glycerol uptake facilitator protein, candidate aquaporin; candidate membrane protein
	Deide_2p00240	61	38254	4	2	2			Candidate transcriptional regulator, DeoR family
	Deide_2p00250	619	29747	45	7	22			Related to N-acetylglucosamine kinase
	Deide_2p00290	911	64046	36	18	112			Candidate dipeptide ABC transporter, periplasmic component
	Deide_2p00330	696	61365	27	17	37			Candidate catalase
	Deide_2p00360	97	82851	4	2	2			Candidate bifunctional protein: glycosyl hydrolase family 1; dTDP-4-dehydrorhamnose reductase
	Deide_2p00380	56	33062	8	1	1			Candidate Fe3+-siderophore ABC transporter, periplasmic component
	Deide_2p00410	250	37293	19	5	9	XXXX		Hypothetical protein
	Deide_2p00420	66	19006	11	2	2			Related to Thiol-disulfide oxidoreductases ResA/TlpA/DsbE (Cytochrome c biogenesis protein CcmG), precursor
	Deide_2p00460	55	70013	2	1	1			Candidate histidine kinase, classic
	Deide_2p00490	77	9519	35	2	2			Candidate Cold shock protein
	Deide_2p00520	479	44126	27	10	39	XXXX		Hypothetical protein
	Deide_2p00530	542	31948	39	8	10		X	Conserved hypothetical protein
	Deide_2p00580	553	55308	21	16	69			Candidate 5-nucleotidase, precursor
	Deide_2p00640	151	34548	13	2	4			Candidate formamidase
	Deide_2p00651	118	19070	16	3	20		X	Conserved hypothetical protein, precursor
	Deide_2p00660	86	27978	7	1	4		X	Conserved hypothetical protein, precursor
	Deide_2p00680	60	12007	9	1	3	XXXX		hypothetical protein
	Deide_2p00690	125	71662	5	2	2			Candidate glycoside hydrolase family 2, distantly related to beta-galactosidase/beta-glucuronidase
	Deide_2p00780	94	118944	2	2	2		X	Conserved hypothetical protein
	Deide_2p00900	222	45333	23	4	5		X	Conserved hypothetical protein
	Deide_2p00910	69	22344	6	1	3		X	Conserved hypothetical protein
	Deide_2p00930	812	45940	48	13	18			Candidate hydrolase, related to prolyl aminopeptidase (Proline aminopeptidase)
	Deide_2p00970	167	8744	27	3	24	XXXX		Hypothetical protein
	Deide_2p01000	57	24330	6	1	1			Candidate phosphoribosyltransferase
	Deide_2p01010	2159	178145	23	40	73			Candidate histidine kinase, hybrid
	Deide_2p01060	67	28320	5	1	1			Candidate amino acid ABC transporter, periplasmic component
	Deide_2p01100	113	32306	11	2	3		X	Conserved hypothetical protein
	Deide_2p01110	71	47014	3	1	1			Candidate histidine kinase, classic
	Deide_2p01130	163	83349	7	3	3			Candidate histidine kinase, classic, bacteriophytochrome
	Deide_2p01230	121	42716	15	5	14		X	Conserved hypothetical protein
	Deide_2p01240	844	43791	52	15	17			Candidate UDP-galactopyranose mutase
	Deide_2p01260	2172	98819	42	37	58			Candidate cyanophycin synthetase
	Deide_2p01270	501	29692	32	8	26			Candidate asparaginase (L-asparaginase)
	Deide_2p01280	847	30360	52	13	76			Candidate cyanophycinase
	Deide_2p01300	159	33964	14	2	2			Related to metallo-beta-lactamase superfamily
	Deide_2p01330	112	28009	10	2	2			Candidate Mn/Zn ABC transporter, ATP-binding component
	Deide_2p01380	210	31796	15	5	14			Candidate DNA repair protein PprA
	Deide_2p01400	174	41964	10	3	3			Candidate glutaryl-CoA dehydrogenase
	Deide_2p01420	172	34775	22	3	3			Candidate nitrilase
	Deide_2p01430	195	58357	8	3	6			Candidate bifunctional protein : Dioxygenase ; Phospholipase/Carboxylesterase
	Deide_2p01440	282	32259	18	7	14			Candidate tryptophan 2,3-dioxygenase
	Deide_2p01450	644	44201	33	10	26			Candidate kynureninase (L-kynurenine hydrolase)
	Deide_2p01480	77	4879	32	1	1	XXXX		hypothetical protein
	Deide_2p01510	372	17401	51	5	21		X	Conserved hypothetical protein
	Deide_2p01520	2114	112096	41	31	84			Candidate formate dehydrogenase, alpha subunit
	Deide_2p01530	368	34948	31	9	13			Candidate mannose-6-phosphate isomerase
	Deide_2p01550	419	31621	33	13	66			Distantly related to vitamin B12-binding protein BtuF, precursor
	Deide_2p01560	280	22721	25	9	18			Candidate cob(I)yrinic acid a,c-diamide adenosyltransferase
	Deide_2p01570	505	25486	52	10	14			Candidate precorrin-6B methylase 1
	Deide_2p01580	574	56458	23	9	16			Candidate bifunctionnal protein : Sirohydrochlorin cobaltochelatase ; Precorrin-8X methylmutase (Precorrin isomerase)
	Deide_2p01590	122	39387	8	2	2			Candidate cobalamin biosynthesis protein CbiD
	Deide_2p01600	798	26288	50	13	21			Candidate cobalt-factor II C(20)-methyltransferase
	Deide_2p01610	393	27873	41	10	17			Candidate precorrin-4 C(11)-methyltransferase
	Deide_2p01620	350	26850	43	6	8			Candidate Cobalamin biosynthesis protein CbiG
	Deide_2p01640	255	39500	11	6	19			Candidate Cobalamin synthesis protein CobW
	Deide_2p01790	405	38012	20	7	19	XXXX		Hypothetical protein, precursor
	Deide_2p01880	127	36385	8	2	5			Candidate phosphate ABC transporter, periplasmic component, PstS
	Deide_2p01890	67	37403	3	1	1			Candidate phosphate ABC transporter, permease component, PstC
	Deide_2p01910	131	27626	12	2	3			Candidate phosphate ABC transporter, ATP-binding component, PstB
	Deide_2p01920	503	25085	44	7	18			Candidate glutamine amidotransferase
	Deide_2p01940	625	12809	69	14	248			Candidate DNA-binding protein HU (Histone-like protein)
	Deide_2p01990	86	45851	5	2	2			Candidate FadE2-like Acyl-CoA dehydrogenase
	Deide_2p02010	80	16343	20	2	2			Candidate MaoC-like dehydratase
	Deide_2p02030	52	15066	9	1	3			Candidate response regulator, CheY
	Deide_2p02090	677	65146	26	13	24			Candidate acyl-CoA dehydrogenase
	Deide_2p02121	350	27684	31	7	15			Candidate molybdate ABC transporter, periplasmic component
	Deide_2p02134	256	29453	15	4	19	XXXX		Hypothetical protein, precursor
	Deide_2p02210	63	41681	3	2	2			Candidate aldose 1-epimerase
	Deide_2p02251	654	32307	34	9	49			Candidate short-chain dehydrogenases
	Deide_3p00060	318	12383	43	10	132			Candidate DNA-binding protein HU (Histone-like protein)
	Deide_3p00061	315	22463	36	6	22		X	Conserved hypothetical protein
	Deide_3p00090	347	46888	19	8	15			Candidate sugar ABC transporter, periplasmic component
	Deide_3p00150	80	54317	6	2	2			Candidate xylulokinase
	Deide_3p00160	180	27165	15	5	10			Candidate amino acid ABC transporter, periplasmic component
	Deide_3p00180	286	38928	21	5	8			Candidate phosphosugar isomerase
	Deide_3p00200	1331	28030	70	24	165			Candidate amino acid ABC transporter, periplasmic component
	Deide_3p00270	226	40831	16	5	7			Related to serine protease, subtilase family
	Deide_3p00273	101	31720	7	2	2			Candidate universal stress family protein
	Deide_3p00320	1009	33566	63	15	61			Candidate cysteine synthase
	Deide_3p00340	272	15077	32	7	18		X	Conserved hypothetical protein
	Deide_3p00360	859	47453	48	15	24			Related to ATP-grasp enzyme-like protein
	Deide_3p00380	833	35345	65	13	24			Candidate D-cysteine desulfhydrase
	Deide_3p00382	108	18277	20	3	5		X	Conserved hypothetical protein
	Deide_3p00410	750	37285	53	13	24			Candidate homoserine O-acetyltransferase
	Deide_3p00420	651	95575	20	14	28			Candidate alpha-mannosidase
	Deide_3p00720	141	34065	8	2	3	XXXX		Hypothetical protein
	Deide_3p00750	728	42271	58	15	18			related to amidohydrolase 2
	Deide_3p00770	77	17541	6	1	1			Candidate transcriptional regulator, AsnC/Lrp family
	Deide_3p00780	176	55462	11	3	10			Candidate dipeptide ABC transporter, periplasmic component
	Deide_3p00830	313	63836	12	8	14	XXXX		Hypothetical protein, precursor
	Deide_3p00930	1214	70359	33	15	32			related to Von Willebrand factor type A domain protein, precursor
	Deide_3p00990	501	48271	19	10	16			Candidate sugar ABC transporter, periplasmic component
	Deide_3p01030	87	25571	5	1	2		X	Conserved hypothetical protein
	Deide_3p01090	78	23543	14	2	2			Candidate N-acetylmannosamine-6-phosphate 2-epimerase
	Deide_3p01100	226	33789	21	4	5			Candidate dihydrodipicolinate synthase
	Deide_3p01130	259	56333	12	4	6			Candidate dipeptide ABC transporter, periplasmic component
	Deide_3p01220	65	22164	6	1	1			Candidate NAD dependent epimerase/dehydratase family
	Deide_3p01250	1537	33108	73	19	240			Candidate thiosulfate sulfurtransferase (Rhodanese)
	Deide_3p01280	647	16008	82	12	175		X	Conserved hypothetical protein, precursor
	Deide_3p01290	194	14442	28	5	26			Candidate copper resistance protein CopC, precursor
	Deide_3p01390	284	35302	26	6	10			Related to Bug family protein, precursor (Bordetella uptake gene bug product)
	Deide_3p01440	106	14945	22	3	4			Related to PaaI thioesterases
	Deide_3p01480	643	35253	46	12	37			Candidate sugar ABC transporter, periplasmic component, related to rhamnose-binding protein
	Deide_3p01530	51	28181	5	1	1			Candidate transcriptional regulator, DeoR family
	Deide_3p01540	906	43872	53	13	16			Candidate sugar isomerase, related to L-rhamnose isomerase
	Deide_3p01690	551	35910	35	9	12			Candidate transaldolase
	Deide_3p01730	181	36924	13	3	4			Related to prolyl aminopeptidase
	Deide_3p01810	510	45504	24	10	16			Candidate sugar ABC transporter, periplasmic component
	Deide_3p01890	491	65111	16	6	73			Candidate dipeptide ABC transporter, periplasmic component
	Deide_3p01920	307	36165	25	5	5			Candidate NADH-dependent dyhydrogenase
	Deide_3p01930	189	34845	25	5	5			Candidate NADH-dependent dyhydrogenase, distantly related to inositol 2-dehydrogenase
	Deide_3p01960	331	45671	14	8	16			Candidate sugar ABC transporter, periplasmic component
	Deide_3p01970	375	15828	34	5	16		X	Conserved hypothetical protein
	Deide_3p02021	77	24973	10	2	2			Candidate iron dependent repressor
	Deide_3p02090	517	47702	23	15	55			Candidate sugar ABC transporter, periplasmic component
	Deide_3p02120	79	57446	2	2	2			Candidate mannitol 2-dehydrogenase
	Deide_3p02130	63	39493	4	1	1			Candidate L-iditol 2-dehydrogenase (Sorbitol dehydrogenase); related to Alcohol dehydrogenase GroES-like domain; related to L-threonine 3-dehydrogenase
	Deide_3p02230	208	55413	10	4	4			Candidate dipeptide ABC transporter, periplasmic component
	Deide_3p02261	1007	42118	62	16	58			Candidate metal-dependent amidase/aminoacylase/carboxypeptidase
	Deide_3p02270	367	57477	21	7	14			Candidate dipeptide ABC transporter, periplasmic component
	Deide_3p02280	56	14974	6	1	1		X	conserved hypothetical protein
	Deide_3p02390	90	7959	15	1	3	XXXX		Hypothetical protein
	Deide_3p02410	147	35465	11	2	3			Related to Ornithine cyclodeaminase
	Deide_3p02433	488	17041	53	8	90	XXXX		Hypothetical protein, precursor
	Deide_3p02440	141	16924	27	6	8			Related to Protein-tyrosine-phosphatase (Low molecular weight phosphotyrosine protein phosphatase)
	Deide_3p02460	73	26437	6	1	2			Related to Metallophosphoesterase
	Deide_3p02510	55	18342	8	1	1		X	conserved hypothetical protein; candidate membrane protein
	Deide_3p02551	111	17173	18	2	2		X	conserved hypothetical protein
	Deide_3p02560	154	12971	20	2	7			Related to tRNA-binding-domain-containing CsaA-like protein (Secretion chaperone CsaA)
	Deide_3p02570	692	35043	37	12	55			Related to sugar uptake ABC transporter, periplasmic component
	Deide_3p02610	479	31013	37	1	22			Related to Phytanoyl-CoA dioxygenase PhyH family protein
	Deide_3p02690	418	34520	29	8	11			Distantly related to Nucleoside-diphosphate-sugar epimerases; distantly related to Epimerase, NAD dependent epimerase/dehydratase family
	Deide_3p02700	460	26895	34	6	8			Related to short chain dehydrogenase
	Deide_3p02710	163	35047	10	3	5			Related to Oxidoreductase, aldo/keto reductase family
	Deide_3p02720	83	34902	3	1	2			Candidate metal ion ABC transporter, periplasmic component/surface adhesin
