# Supplementary material for: Alliance of Proteomics and Genomics to Unravel the Specificities of Sahara Bacterium Deinococcus deserti
Source: PLoS Genet. 2009 Mar 27;5(3):e1000434. doi: 10.1371/journal.pgen.1000434 (PMC2669436; doi:10.1371/journal.pgen.1000434)
Supplement: Table S3 — Peptides identified by LC-MS/MS shotgun. (2.67 MB XLS) [file pgen.1000434.s008.xls]

## Sheet: Deino_Table S3_Peptides identi
	Table S3. Peptides identified by LC-MS/MS shotgun
	Peptide	m/z	z	Mr (expt)	Mr (calc)	delta	miss	score	start	stop		sequence		modifications	Protein ID
	ID	observed
	E_135515	813.853	2	1625.69	1625.85	-0.154	0	52.15	149	163	K	AYNPLFIYGDVGLGK	T		Deide_00010
	O1_27316	627.364	2	1252.71	1252.71	0	0	51.61	248	258	K	QIILSSDRPPK	D		Deide_00010
	E_66925	609.27	2	1216.53	1216.67	-0.141	0	49.54	9	19	K	TLSEGLSLLER	V		Deide_00020
	E_149217	877.263	2	1752.51	1752.8	-0.284	0	35.07	195	211	R	GYNTNVGDEGGFAPDLK	S		Deide_00030
	E_73516	628.772	2	1255.53	1255.71	-0.184	0	80.09	323	335	R	GIDTGVGNAILVK	V		Deide_00030
	O2_4114	492.795	2	983.575	983.576	-0.001	0	67.1	10	19	K	IVATIGPASR	D		Deide_00040
	O2_26587	891.001	2	1779.99	1779.98	0.003	1	37.65	10	26	K	IVATIGPASRDPEVLSR	M		Deide_00040
	O2_6328	544.301	2	1086.59	1086.59	0.002	0	82.97	27	36	R	MIDAGLNVVR	M		Deide_00040
	O2_6741	552.299	2	1102.58	1102.58	0.002	0	77.1	27	36	R	MIDAGLNVVR	M	Oxidation (M)	Deide_00040
	O2_36468	775.352	3	2323.03	2323.03	0	1	41.12	37	55	R	MNFSHGDHEDHRQTVQMVR	E		Deide_00040
	O2_21074	783.966	2	1565.92	1565.91	0.003	1	101.91	61	75	R	KGVTIGILQDLQGPK	I		Deide_00040
	O2_17264	719.917	2	1437.82	1437.82	0	0	77.76	62	75	K	GVTIGILQDLQGPK	I		Deide_00040
	O2_12685	646.336	2	1290.66	1290.66	0	0	92.12	81	93	R	FAQGAVTLNAGDK	F		Deide_00040
	O2_36579	1165.08	2	2328.15	2328.14	0.006	0	99.5	114	135	K	SLAEDVQPGMALLLDDGNMALR	V		Deide_00040
	O2_36825	1173.08	2	2344.14	2344.14	0.003	0	88.21	114	135	K	SLAEDVQPGMALLLDDGNMALR	V	Oxidation (M)	Deide_00040
	O2_41354	734.626	4	2934.47	2934.47	0.005	1	55.5	114	140	K	SLAEDVQPGMALLLDDGNMALRVDHVR	G		Deide_00040
	O2_18537	740.432	2	1478.85	1478.85	0.003	0	88.34	141	155	R	GADIHTTVVIGGVLK	N		Deide_00040
	O2_27749	918.523	2	1835.03	1835.03	0.004	1	86.8	141	158	R	GADIHTTVVIGGVLKNNK	G		Deide_00040
	O2_25667	871.937	2	1741.86	1741.86	0.003	0	70.28	159	175	K	GINVPDADLSVPAMSEK	D		Deide_00040
	O2_26046	879.934	2	1757.85	1757.85	0.003	0	107.48	159	175	K	GINVPDADLSVPAMSEK	D	Oxidation (M)	Deide_00040
	O2_5625	529.8	2	1057.59	1057.59	-0.002	1	48.11	198	206	R	SRDDLLLAR	H		Deide_00040
	O2_24267	559.64	3	1675.9	1675.9	0.001	1	69.39	231	245	R	FADILKEVDGIMVAR	G		Deide_00040
	O2_24603	846.955	2	1691.9	1691.89	0.004	1	63.87	231	245	R	FADILKEVDGIMVAR	G	Oxidation (M)	Deide_00040
	O2_29169	948.997	2	1895.98	1895.98	0.002	0	50.81	246	262	R	GDLGVEMRPEQVPTIQK	H		Deide_00040
	O2_29540	956.995	2	1911.97	1911.97	0.002	0	46.4	246	262	R	GDLGVEMRPEQVPTIQK	H	Oxidation (M)	Deide_00040
	O2_39312	657.358	4	2625.4	2625.4	0.006	0	38.52	270	293	R	EAGKPVITATQMLESMISLPRPTR	A		Deide_00040
	O2_39419	661.356	4	2641.39	2641.39	0	0	37.8	270	293	R	EAGKPVITATQMLESMISLPRPTR	A	Oxidation (M)	Deide_00040
	O2_20897	780.888	2	1559.76	1559.76	0.004	0	80.37	335	347	R	EAESSDHYLLLQR	H		Deide_00040
	O2_29318	952.54	2	1903.07	1903.06	0.002	0	60.44	392	408	K	NRPPLAILALTPNEQTR	N		Deide_00040
	O2_30911	990.531	2	1979.05	1979.05	-0.001	0	55.2	409	426	R	NQLALSWGVVPVLSEDPR	D		Deide_00040
	E_156736	943.453	3	2827.34	2827.38	-0.044	1	56.2	409	433	R	NQLALSWGVVPVLSEDPRDTDDMVR	I	Oxidation (M)	Deide_00040
	O2_40574	1406.7	2	2811.39	2811.39	0.001	1	45.04	409	433	R	NQLALSWGVVPVLSEDPRDTDDMVR	I		Deide_00040
	E_13574	415.688	2	829.361	829.429	-0.068	0	31.58	434	440	R	IANDELR	K		Deide_00040
	O2_34285	1082.08	2	2162.15	2162.15	0.005	1	44.61	442	462	K	SGLADLGDRYVITAGVPFGVR	G		Deide_00040
	O2_12311	639.864	2	1277.71	1277.71	0.001	0	89.04	451	462	R	YVITAGVPFGVR	G		Deide_00040
	O2_22328	536.655	3	1606.94	1606.94	0.002	1	38.72	116	128	R	LILRQEPEVLELR	F		Deide_00050
	O2_29701	961.988	2	1921.96	1921.96	0.003	0	79.02	129	144	R	FNSEWLEPLGYADIIR	L		Deide_00050
	O2_33356	1051.57	2	2101.11	2101.11	0.006	0	101.94	259	276	K	VPDPLLDNYFTLLTDLPR	E		Deide_00050
	E_106780	733.945	2	1465.88	1465.83	0.05	0	49.81	348	362	R	LVVLAGLEPSNGAAR	K		Deide_00050
	E_87651	675.021	2	1348.03	1347.67	0.357	0	62.97	387	399	R	EALASEGGMVIQK	G	Oxidation (M)	Deide_00050
	E_110163	744.867	2	1487.72	1487.8	-0.079	0	43.16	189	201	K	LYEVAQLTPEVAR	E		Deide_00080
	O2_30341	651.379	3	1951.11	1951.11	0.004	1	47.5	517	534	R	VIVQPEKVTDAQATLLAR	E		Deide_00080
	O1_35227	475.956	3	1424.85	1424.84	0.003	1	35.73	1	13	-	MQVILLEPGKLGK	T		Deide_00100
	O1_35788	481.288	3	1440.84	1440.84	0.006	1	32.84	1	13	-	MQVILLEPGKLGK	T	Oxidation (M)	Deide_00100
	E_95406	697.326	2	1392.64	1392.7	-0.062	1	35.63	14	26	K	TGDVVNVKDGYAR	N		Deide_00100
	E_159107	979.38	2	1956.74	1956.97	-0.227	0	51.51	27	44	R	NWLIPQGIASPATNSNMK	S	Oxidation (M)	Deide_00100
	E_21673	452.286	2	902.557	902.446	0.112	0	41.15	62	70	K	AAAEDLASR	L		Deide_00100
	O1_9599	317.176	3	948.506	948.503	0.003	1	35.54	103	110	K	LGFDVDKR	R		Deide_00100
	O1_26700	622.796	2	1243.58	1243.57	0.005	0	50.32	120	129	K	EIGEYDISYR	A		Deide_00100
	E_146810	863.373	2	1724.73	1724.85	-0.119	0	98.97	25	39	K	VDPFSIGELEITDYK	D		Deide_00110
	E_92999	689.957	3	2066.85	2067.04	-0.192	1	34.59	25	42	K	VDPFSIGELEITDYKDVK	M		Deide_00110
	E_70096	616.784	2	1231.55	1231.69	-0.139	1	75.93	47	57	R	FVSDTGKILPR	R		Deide_00110
	E_59834	588.305	2	1174.6	1174.66	-0.064	0	40.79	79	88	R	QLALLPYTEK	L		Deide_00110
	O1_40539	792.432	2	1582.85	1582.85	0.004	0	63.78	56	69	R	VSILGKPAEWQAER	N		Deide_00120
	O1_54783	845.412	3	2533.21	2533.21	0.006	1	63.32	73	96	K	GGDAVLVEGSLEYSQWEAPEGGKR	S		Deide_00120
	E_126782	781.097	3	2340.27	2340.19	0.084	1	58.3	103	124	K	ALRMEQLGTQPELVQDAGGGVR	M	Oxidation (M)	Deide_00120
	E_160192	1000.9	2	1999.78	1999.96	-0.182	0	83.19	106	124	R	MEQLGTQPELVQDAGGGVR	M	Oxidation (M)	Deide_00120
	O1_49642	992.991	2	1983.97	1983.97	0	0	113.43	106	124	R	MEQLGTQPELVQDAGGGVR	M		Deide_00120
	O1_50212	677.346	3	2029.02	2029.01	0.007	1	56.13	128	145	R	GMNEVVMIGNVTRDPELR	Y		Deide_00120
	O1_50382	682.676	3	2045.01	2045	0.002	1	43.07	128	145	R	GMNEVVMIGNVTRDPELR	Y	Oxidation (M)	Deide_00120
	O1_53402	778.059	3	2331.15	2331.15	0.004	0	31.16	146	167	R	YTPAGDAVLGIGLAVNETWNDR	Q		Deide_00120
	E_83646	663.839	2	1325.66	1325.69	-0.025	0	45.93	175	184	K	THWIDVTLWR	D		Deide_00120
	E_42597	534.85	2	1067.68	1067.61	0.077	1	44.39	195	204	K	KGDPVLVQGR	L		Deide_00120
	O1_17950	552.278	2	1102.54	1102.54	0.001	0	39.08	205	213	R	LVNEAWTDR	D		Deide_00120
	E_118186	758.792	2	1515.57	1515.74	-0.174	0	86.55	234	250	R	GATAGQAGYAASPAAPR	Q		Deide_00120
	E_28663	476.695	2	951.375	951.491	-0.116	0	42.73	24	31	K	DYIETALK	N		Deide_00130
	E_128616	786.835	2	1571.65	1571.75	-0.099	0	122.2	32	46	K	NVGAEVSNLDDLGNR	R		Deide_00130
	E_27001	467.761	2	933.507	933.54	-0.032	1	32.78	47	54	R	RLAYQVGK	D		Deide_00130
	E_9165	389.671	2	777.327	777.438	-0.111	0	33.48	48	54	R	LAYQVGK	D		Deide_00130
	E_76861	640.738	2	1279.46	1279.62	-0.154	0	37.22	57	66	R	EGYYLMYTIK	A		Deide_00130
	E_79356	648.782	2	1295.55	1295.61	-0.061	0	46.61	57	66	R	EGYYLMYTIK	A	Oxidation (M)	Deide_00130
	E_98448	707.78	2	1413.55	1413.72	-0.176	1	78.11	67	80	K	AGGNPEKDIASSLR	L		Deide_00130
	E_157107	948.517	2	1895.02	1895.08	-0.061	0	56.59	28	44	K	LDPEAQILGQMILLTLK	N		Deide_00190
	E_82200	659.252	2	1316.49	1316.68	-0.194	0	66.88	94	106	K	QAGNPGTIYGLAR	Q		Deide_00190
	E_26489	466.209	2	930.403	930.513	-0.11	0	74.5	140	148	R	LSSVADLAR	Y		Deide_00190
	O2_15586	693.401	2	1384.79	1384.78	0.004	0	75.54	234	246	K	GAQAVYQPAVIIR	T		Deide_00190
	O1_24857	605.85	2	1209.68	1209.68	0.002	0	67.77	252	262	K	ANPQIATLLNR	V		Deide_00190
	O2_8623	583.312	2	1164.61	1164.61	-0.004	0	61.19	285	295	R	SAQSVAQAYLK	G		Deide_00190
	E_62627	596.325	2	1190.63	1190.6	0.039	0	76.12	30	39	K	TQLIEMVADR	T	Oxidation (M)	Deide_00200
	O1_22704	588.311	2	1174.61	1174.6	0.005	0	59.2	30	39	K	TQLIEMVADR	T		Deide_00200
	O1_49970	669.013	3	2004.02	2004.01	0.005	1	32.5	45	63	K	KQAGDAVATMLECVVGALR	E	Oxidation (M)	Deide_00200
	O1_47213	930.973	2	1859.93	1859.92	0.009	0	99.58	46	63	K	QAGDAVATMLECVVGALR	E		Deide_00200
	O1_47690	938.969	2	1875.92	1875.92	0.005	0	127.66	46	63	K	QAGDAVATMLECVVGALR	E	Oxidation (M)	Deide_00200
	O1_52308	740.37	3	2218.09	2218.08	0.005	1	72.78	46	66	K	QAGDAVATMLECVVGALREGR	N	Oxidation (M)	Deide_00200
	O1_44035	862.991	2	1723.97	1723.96	0.008	0	139.57	67	84	R	NVGLPGLGTLSVAQTAAR	T		Deide_00200
	E_37612	516.33	2	1030.64	1030.54	0.105	0	36.59	85	94	R	TGVRPGTSEK	I		Deide_00200
	O1_43762	571.33	3	1710.97	1710.96	0.004	1	38.61	85	101	R	TGVRPGTSEKITIPAGK	K		Deide_00200
	E_21545	451.709	2	901.403	901.523	-0.12	1	46.33	107	115	K	VASTLKGNL	-		Deide_00200
	O2_25691	872.504	2	1742.99	1742.99	0	0	86.12	44	60	R	QYGLQAALLVAAGDILK	G		Deide_00220
	O2_33446	703.081	3	2106.22	2106.22	-0.002	0	54.89	140	160	K	LNAVPVATVVAVPVGLMLSTR	Y		Deide_00220
	O2_23419	824.448	2	1646.88	1646.88	0.001	0	104.89	161	177	R	YGGLLDLLAGGGAMALR	A		Deide_00220
	O2_23901	832.447	2	1662.88	1662.88	0.003	0	92.02	161	177	R	YGGLLDLLAGGGAMALR	A	Oxidation (M)	Deide_00220
	O1_55514	904.109	3	2709.3	2709.29	0.012	0	66.86	41	65	R	VMTAEESGPQLPDLTALASQVHEDR	D	Oxidation (M)	Deide_00240
	E_63316	598.778	2	1195.54	1195.58	-0.042	0	65.71	66	77	R	DLAASVASGSYR	T		Deide_00240
	E_138161	824.285	2	1646.56	1646.84	-0.282	0	41.65	78	93	R	TDGMLIIPCSAGTLAK	V		Deide_00240
	O1_42535	832.425	2	1662.84	1662.83	0.004	0	55.86	78	93	R	TDGMLIIPCSAGTLAK	V	Oxidation (M)	Deide_00240
	O1_28091	633.352	2	1264.69	1264.69	0.001	0	43.86	94	105	K	VAHGLADNLLSR	A		Deide_00240
	O1_53052	766.751	3	2297.23	2297.23	0	0	43.33	123	143	R	EDPLPRPMLLNLLAVHDAGAR	V		Deide_00240
	O1_55629	915.8	3	2744.38	2744.37	0.002	0	80.28	144	168	R	VMTASPGFYHAPDTVAQLLHFVTAR	V	Oxidation (M)	Deide_00240
	O1_36529	731.889	2	1461.76	1461.76	0.002	0	81.56	169	181	R	VLDQFGLDVPGFR	R		Deide_00240
	O1_32093	679.816	2	1357.62	1357.62	0.002	1	50.64	183	194	R	WKEPGSTPEAEQ	-		Deide_00240
	O2_15230	687.892	2	1373.77	1373.77	0.003	0	63.99	30	42	K	AFVEVAGQTLLAR	S		Deide_00250
	O2_23753	829.937	2	1657.86	1657.86	0.002	0	65.51	155	168	R	ENLWGVQTPQAFLR	E		Deide_00250
	O2_19091	749.419	2	1496.82	1496.82	0.004	0	104.03	211	225	K	VTTPGDLALAEALAR	V		Deide_00250
	E_13599	415.773	2	829.531	829.502	0.029	0	49.64	68	75	R	LTLAGVTR	E		Deide_00290
	O2_13927	664.346	2	1326.68	1326.68	0	0	73.85	76	88	R	EGLATAHTLTDAK	L		Deide_00290
	O2_2835	458.266	2	914.517	914.519	-0.001	0	67.56	89	97	K	LAALADVSR	A		Deide_00290
	O2_38146	1250.15	2	2498.28	2498.28	0.003	1	84.52	14	35	R	RYDVQGLDAIDVAVLDTFAYVR	Q		Deide_00310
	O2_36773	1172.1	2	2342.18	2342.18	0.004	0	118.64	15	35	R	YDVQGLDAIDVAVLDTFAYVR	Q		Deide_00310
	O2_12750	647.345	2	1292.68	1292.68	-0.001	1	43.8	86	95	K	SLKYYLTSYR	F		Deide_00310
	O2_32710	1035.09	2	2068.17	2068.17	0.002	1	82.42	107	124	R	RLLADLTQLLDPLSMTIR	C		Deide_00310
	O2_33012	1043.09	2	2084.17	2084.17	0.003	1	47.59	107	124	R	RLLADLTQLLDPLSMTIR	C	Oxidation (M)	Deide_00310
	O2_29547	957.043	2	1912.07	1912.07	0.001	0	72.19	108	124	R	LLADLTQLLDPLSMTIR	C		Deide_00310
	O2_29863	965.042	2	1928.07	1928.07	0.004	0	51.33	108	124	R	LLADLTQLLDPLSMTIR	C	Oxidation (M)	Deide_00310
	O2_3719	483.247	2	964.48	964.48	0	0	32.6	52	59	R	NIMVADFR	T		Deide_00320
	O2_4057	491.244	2	980.474	980.475	-0.001	0	32.41	52	59	R	NIMVADFR	T	Oxidation (M)	Deide_00320
	O2_21197	785.889	2	1569.76	1569.76	-0.001	1	56.87	105	119	R	VRADLEPGDDGADLK	L		Deide_00320
	O2_13532	658.303	2	1314.59	1314.59	-0.002	0	35.46	107	119	R	ADLEPGDDGADLK	L		Deide_00320
	O2_20765	778.894	2	1555.77	1555.77	0	1	75.5	107	121	R	ADLEPGDDGADLKLK	V		Deide_00320
	E_67902	611.813	2	1221.61	1221.6	0.013	0	67.09	43	53	R	QEAALLDSGYR	V		Deide_00350
	O2_40200	1377.65	2	2753.28	2753.28	0.001	0	92.12	61	86	R	GFGASSKPSSGYDYDTFTADLDALLR	H		Deide_00350
	E_138658	826.879	2	1651.74	1651.82	-0.081	0	64.36	92	107	R	DVVLVGFSMGSGEVTR	Y		Deide_00350
	E_140535	834.886	2	1667.76	1667.82	-0.061	0	105.13	92	107	R	DVVLVGFSMGSGEVTR	Y	Oxidation (M)	Deide_00350
	E_45891	543.794	2	1085.57	1085.51	0.059	0	73.07	108	116	R	YVAQYGTER	V		Deide_00350
	E_92863	689.475	2	1376.93	1376.88	0.056	0	58.11	120	132	K	AVLIGPIPPFLLK	T		Deide_00350
	E_152229	901.402	2	1800.79	1800.85	-0.064	0	59.15	133	149	K	TADNPDGVPQEVFDGIK	D		Deide_00350
	O2_35532	1129.06	2	2256.1	2256.1	0.001	1	77.43	133	153	K	TADNPDGVPQEVFDGIKDAIR	Q		Deide_00350
	O2_36284	1154.56	2	2307.1	2307.1	0.003	0	94.64	159	177	K	FLTSFFENFYNTDVHLGTR	L		Deide_00350
	E_14712	423.187	2	844.359	844.465	-0.106	0	52.81	178	184	R	LSEEVLR	M		Deide_00350
	E_29598	481.239	2	960.463	960.46	0.004	0	75.56	185	192	R	MNWNVAAR	A		Deide_00350
	E_31043	489.196	2	976.377	976.455	-0.077	0	67.24	185	192	R	MNWNVAAR	A	Oxidation (M)	Deide_00350
	E_140481	834.82	2	1667.62	1667.8	-0.172	0	79.58	197	210	R	ATLACVDTWLTDFR	E		Deide_00350
	O2_35326	747.034	3	2238.08	2238.07	0.005	1	59.94	197	215	R	ATLACVDTWLTDFREDVAR	I		Deide_00350
	E_124839	774.379	2	1546.74	1546.85	-0.103	0	94.9	216	229	R	INIPTLIIHGDADR	I		Deide_00350
	O2_38201	835.467	3	2503.38	2503.38	0	1	41.82	216	238	R	INIPTLIIHGDADRILPFDATAK	R		Deide_00350
	E_30891	488.235	2	974.455	974.544	-0.088	0	33.35	230	238	R	ILPFDATAK	R		Deide_00350
	E_77561	643.143	2	1284.27	1284.61	-0.338	0	73	23	34	R	GFNAVSYGDISR	Q		Deide_00360
	O2_30305	975.553	2	1949.09	1949.1	-0.003	0	127.09	334	352	R	AQLSDALGQDVPLALLVAR	A		Deide_00370
	E_57882	582.932	3	1745.77	1745.92	-0.143	0	44.72	357	373	R	HSSLLGLGSVALHDGQR	T		Deide_00370
	O2_11363	625.32	2	1248.62	1248.62	0.004	0	42.85	1	10	-	MLILEEMQSR	G		Deide_00380
	O2_25225	574.986	3	1721.94	1721.93	0.003	0	56.55	11	26	R	GHEALTLLHHAPTGLR	A		Deide_00380
	O2_25100	859.012	2	1716.01	1716.01	0.005	0	55.56	27	44	R	AALAIHSTVLGPAIAGVR	L		Deide_00380
	O2_4319	499.312	2	996.609	996.608	0.001	0	78.77	173	183	R	VAIVGVGAVGR	S		Deide_00380
	O2_42259	1064.19	3	3189.55	3189.54	0.008	0	34.29	272	303	K	EAGIVYMPDYAINAAGLIAAATGSDATHAAER	V		Deide_00380
	E_40238	525.208	2	1048.4	1048.56	-0.154	0	37.12	311	320	R	IVAAAEQYGK	A		Deide_00380
	O2_26552	594.001	3	1778.98	1778.98	0.003	1	76.23	311	327	R	IVAAAEQYGKAPHVVAR	R		Deide_00380
	O2_4707	507.802	2	1013.59	1013.59	0.002	1	41.57	334	343	R	IDLIGSLGRA	-		Deide_00380
	O1_21772	581.779	2	1161.54	1161.54	0.002	0	39.37	47	56	R	DQSDIPFNAR	L		Deide_00390
	O2_25799	874.475	2	1746.93	1746.93	0.001	0	47.61	40	55	K	TVALVMDYPALSLQAR	R		Deide_00400
	O2_33099	1045.05	2	2088.09	2088.09	0.006	0	100.54	70	89	K	GLGLNGVAVYEDVIGSLEQR	G		Deide_00400
	O2_19557	758.415	2	1514.82	1514.81	0.006	0	53.84	90	103	R	GEIYIQPGAELAVR	Y		Deide_00400
	O2_13358	654.873	2	1307.73	1307.73	0.001	0	39.83	118	130	R	SIRPGAAEALPAR	Y		Deide_00400
	O2_37217	1194.09	2	2386.17	2386.16	0.008	0	95.2	186	208	R	APGADWPDVPFVAFTGDEVIGAR	T		Deide_00400
	O2_12430	642.353	2	1282.69	1282.69	0.003	0	81.24	209	219	R	TPELLNDINVR	L		Deide_00400
	O2_34980	737.063	3	2208.17	2208.16	0.007	0	50.66	279	297	R	LLYLRPYPTVGETEAMLSR	L		Deide_00400
	O2_3278	472.274	2	942.534	942.532	0.002	0	32.2	61	68	R	MNPLALLR	A	Oxidation (M)	Deide_00410
	O2_18244	736.411	2	1470.81	1470.8	0.004	0	109.52	73	87	R	SQVLLSGGGGLLQDK	T		Deide_00410
	O2_9756	599.846	2	1197.68	1197.68	0.001	0	47.36	92	101	R	TLTYYLGVIR	L		Deide_00410
	O2_25642	871.466	2	1740.92	1740.92	0.002	0	78.7	110	126	R	VVVFNQSVGPLSPEGGR	K		Deide_00410
	O2_29912	644.674	3	1931	1931	0.005	1	39.31	184	201	R	GDVTDATTTLRDVVAELR	T		Deide_00410
	E_46893	548.34	2	1094.66	1094.47	0.195	0	64.23	9	17	R	MPTAEDFER	Y		Deide_00430
	E_48939	556.3	2	1110.59	1110.46	0.12	0	48.65	9	17	R	MPTAEDFER	Y	Oxidation (M)	Deide_00430
	E_51866	567.91	2	1133.81	1133.64	0.161	0	70.09	38	47	R	LGIEFLSISR	Q		Deide_00430
	E_49993	559.39	3	1675.15	1674.95	0.195	1	57.74	50	65	R	VVARLPVEGNLQPAGR	L		Deide_00430
	E_72548	625.89	2	1249.77	1249.68	0.088	0	81.54	54	65	R	LPVEGNLQPAGR	L		Deide_00430
	E_106467	732.93	2	1463.85	1463.79	0.061	0	86.81	92	105	R	QVAVGVDLNGTHVR	G		Deide_00430
	O1_20059	568.857	2	1135.7	1135.7	0.002	0	48.05	58	68	R	LQLSVPAPLAK	K		Deide_00500
	E_46576	546.726	2	1091.44	1091.53	-0.091	0	51.69	622	630	R	ETLEQVAMR	W	Oxidation (M)	Deide_00500
	E_153295	911.38	2	1820.74	1820.93	-0.185	0	70.27	194	210	R	ATSWFTVVQDAPGTTLK	V		Deide_00510
	O2_16506	707.85	2	1413.68	1413.68	0	0	96.85	326	339	R	SLSAASHADLDTAR	A		Deide_00510
	O2_5081	515.78	2	1029.55	1029.55	0	0	62.34	348	357	R	ALADTPSSLR	G		Deide_00510
	E_3583	343.657	2	685.299	685.412	-0.113	0	41.66	365	370	R	LLADVR	S		Deide_00510
	O2_33470	1054.6	2	2107.18	2107.18	0.005	0	67.4	376	395	R	SVLRPADVQALIGGLSNLER	T		Deide_00510
	E_61511	593.243	2	1184.47	1184.62	-0.143	0	62.13	396	407	R	TAAGQPASVLDR	V		Deide_00510
	E_72376	625.227	2	1248.44	1248.63	-0.189	0	39.82	520	530	R	GLCEQFGLLGR	G		Deide_00510
	E_65143	603.226	2	1204.44	1204.64	-0.208	0	51.27	73	83	R	LSAQLASQYPK	A		Deide_00530
	E_65100	603.152	2	1204.29	1204.61	-0.315	0	83.79	100	112	R	ALEGSTGGTVSAR	V		Deide_00540
	O1_22441	586.806	2	1171.6	1171.6	-0.001	0	58.83	116	126	R	VPGVGTPENFR	A		Deide_00540
	E_15654	428.86	2	855.705	855.493	0.213	0	43.53	132	139	R	GQVAVVQR	G		Deide_00540
	E_125108	775.207	3	2322.6	2322.23	0.37	1	66.99	150	172	R	NALAAGAAGLIVVNNEDKELQGR	L		Deide_00540
	E_135941	815.398	2	1628.78	1628.87	-0.092	0	83.11	177	193	R	TELPALAVSSSTGAGLR	N		Deide_00540
	E_154361	921.387	2	1840.76	1840.93	-0.168	0	88.08	238	256	R	SPGANDNLSGTAAVVEIAR	R		Deide_00540
	E_138118	823.972	2	1645.93	1645.76	0.167	0	69.93	267	280	R	SYFVLFDGEEDGLR	G		Deide_00540
	E_48800	555.88	2	1109.74	1109.64	0.101	0	47.33	288	297	K	ENPLLVQGLK	A		Deide_00540
	E_63930	600.84	2	1199.66	1199.59	0.076	0	87.37	326	337	R	QAAQIAGSSPDR	G		Deide_00540
	E_68366	613.345	2	1224.67	1224.68	-0.007	0	40.73	386	398	K	TADAALLAVPAGR	-		Deide_00540
	E_33053	498.95	2	995.885	995.576	0.309	0	37.43	211	219	K	LLVSPTNPR	F		Deide_00580
	E_32468	495.92	2	989.825	989.529	0.296	0	61.48	323	330	R	DQQILAFR	T		Deide_00580
	O1_27803	631.341	2	1260.67	1260.67	0	0	75.51	2	12	M	STEQLSINTIR	T		Deide_00600
	O1_56489	1199.94	3	3596.8	3596.79	0.013	0	69.67	13	46	R	TLSIDAVQAANSGHPGAPLGMAPMAYVVWQEFLR	F		Deide_00600
	O1_56494	1205.27	3	3612.79	3612.79	0.005	0	131.7	13	46	R	TLSIDAVQAANSGHPGAPLGMAPMAYVVWQEFLR	F	Oxidation (M)	Deide_00600
	O1_56512	1210.6	3	3628.79	3628.78	0.01	0	112.51	13	46	R	TLSIDAVQAANSGHPGAPLGMAPMAYVVWQEFLR	F	Oxidation (M), Oxidation (M)	Deide_00600
	O1_56700	1015	4	4055.97	4055.96	0.013	0	72.58	97	136	K	TPGHPEFFHTPGLDATTGPLGQGAAMTVGLAMAEAHLAER	Y		Deide_00600
	O1_56713	1019	4	4071.97	4071.96	0.01	0	64.79	97	136	K	TPGHPEFFHTPGLDATTGPLGQGAAMTVGLAMAEAHLAER	Y	Oxidation (M)	Deide_00600
	O1_56733	1363.66	3	4087.95	4087.95	-0.003	0	79.12	97	136	K	TPGHPEFFHTPGLDATTGPLGQGAAMTVGLAMAEAHLAER	Y	Oxidation (M), Oxidation (M)	Deide_00600
	O1_56790	850.624	5	4248.08	4248.08	0.004	0	51.1	137	174	R	YNRPEFPIFDNHVYSILGDGDLQEGINHEAAALAGHLR	L		Deide_00600
	O1_51888	1090.06	2	2178.1	2178.1	0.006	0	106.84	178	195	K	LIWLHDDNQIQLDTPTEK	A		Deide_00600
	O1_56253	1037.18	3	3108.51	3108.5	0.009	1	86.33	178	204	K	LIWLHDDNQIQLDTPTEKAESEDTAAR	F		Deide_00600
	O1_30381	656.844	2	1311.67	1311.67	0.001	1	36.75	205	214	R	FRSYGWEVLR	V		Deide_00600
	O1_12556	505.26	2	1008.5	1008.5	0.002	0	43.07	207	214	R	SYGWEVLR	V		Deide_00600
	O1_52603	755.371	3	2263.09	2263.09	0.003	1	59.5	207	225	R	SYGWEVLRVEDGNDLDQIR	Q		Deide_00600
	E_75913	637.191	2	1272.37	1272.6	-0.227	0	71.72	215	225	R	VEDGNDLDQIR	Q		Deide_00600
	O1_49191	653.006	3	1956	1955.99	0.005	1	39.8	215	232	R	VEDGNDLDQIRQAITAAK	A		Deide_00600
	O1_49602	661.045	3	1980.11	1980.11	0.001	1	35.34	226	244	R	QAITAAKANTAQPSLIQVR	T		Deide_00600
	E_79511	649.349	2	1296.68	1296.71	-0.032	0	77.32	233	244	K	ANTAQPSLIQVR	T		Deide_00600
	O1_8972	467.263	2	932.51	932.508	0.002	0	59.74	245	253	R	TVIGFGSPR	A		Deide_00600
	E_119442	761.853	2	1521.69	1521.74	-0.051	0	54.72	259	273	K	AHGEPLGEEGVAQTK	Q		Deide_00600
	O1_49290	982.481	2	1962.95	1962.95	-0.001	0	92.64	274	290	K	QALGWDYPAFTVPDEVR	A		Deide_00600
	O1_47528	935.462	2	1868.91	1868.91	0.004	1	99.4	299	314	R	GAKYEAEWNALLEGYR	A		Deide_00600
	O1_41276	807.386	2	1612.76	1612.75	0.005	0	85.98	302	314	K	YEAEWNALLEGYR	A		Deide_00600
	O1_45579	895.947	2	1789.88	1789.88	0.001	1	62.11	315	330	R	AAYPDLGREVDAMLNR	E		Deide_00600
	O1_45988	602.966	3	1805.88	1805.87	0.004	1	35.05	315	330	R	AAYPDLGREVDAMLNR	E	Oxidation (M)	Deide_00600
	O1_47596	936.492	2	1870.97	1870.97	0.001	0	67.77	331	348	R	ELPANLADVLPSYEVGGK	A		Deide_00600
	O1_23386	593.826	2	1185.64	1185.63	0.002	0	103.29	354	365	R	NASGEVINALAK	V		Deide_00600
	O1_40313	788.407	2	1574.8	1574.8	0.002	0	103.23	366	382	K	VVPGLMGGSADLSGSTK	T		Deide_00600
	O1_40737	796.406	2	1590.8	1590.79	0.004	0	98.34	366	382	K	VVPGLMGGSADLSGSTK	T	Oxidation (M)	Deide_00600
	O1_44268	868.907	2	1735.8	1735.8	0.001	1	87.99	383	399	K	TTIKDGGEMQAGQMGGR	N		Deide_00600
	E_78843	647.262	2	1292.51	1292.52	-0.014	0	58.7	387	399	K	DGGEMQAGQMGGR	N		Deide_00600
	O1_4025	402.741	2	803.466	803.465	0.001	0	46.89	400	406	R	NVLFGVR	E		Deide_00600
	O1_56705	1353.7	3	4058.07	4058.06	0.009	0	103.75	443	479	R	LSAIQMQPVTYVLTHDSIGLGEDGPTHQPIEQLAMLR	S		Deide_00600
	O1_56722	1359.03	3	4074.05	4074.05	-0.002	0	94.41	443	479	R	LSAIQMQPVTYVLTHDSIGLGEDGPTHQPIEQLAMLR	S	Oxidation (M)	Deide_00600
	O1_56747	1364.36	3	4090.05	4090.05	-0.004	0	98.88	443	479	R	LSAIQMQPVTYVLTHDSIGLGEDGPTHQPIEQLAMLR	S	Oxidation (M), Oxidation (M)	Deide_00600
	O1_56666	974.248	4	3892.96	3892.95	0.011	1	50.72	480	516	R	SVPGAHVIRPADANETAAAWQMALEYDKGPTAIALSR	Q	Oxidation (M)	Deide_00600
	O1_9676	476.285	2	950.556	950.555	0.001	0	77.89	517	524	R	QDLPILPR	N		Deide_00600
	O1_31949	677.821	2	1353.63	1353.62	0.004	0	51.44	574	584	R	VVSMPCMEVFR	A		Deide_00600
	O1_32798	685.816	2	1369.62	1369.62	-0.001	0	45.43	574	584	R	VVSMPCMEVFR	A	Oxidation (M)	Deide_00600
	O1_33599	693.815	2	1385.62	1385.61	0.001	0	51.21	574	584	R	VVSMPCMEVFR	A	Oxidation (M), Oxidation (M)	Deide_00600
	O1_43616	853.941	2	1705.87	1705.86	0.004	1	70.71	585	600	R	AQDASYRDSVLTPGVK	R		Deide_00600
	E_24142	458.27	2	914.525	914.507	0.018	0	35.23	592	600	R	DSVLTPGVK	R		Deide_00600
	O1_56431	1146.9	3	3437.68	3437.66	0.015	1	54.96	602	634	R	VAIEAASKSPWYEWTQGGPVIGMDTFGASAPAK	V	Oxidation (M)	Deide_00600
	O1_55370	1327.13	2	2652.24	2652.23	0.01	0	133	610	634	K	SPWYEWTQGGPVIGMDTFGASAPAK	V		Deide_00600
	O1_55408	1335.12	2	2668.23	2668.23	0.001	0	126.99	610	634	K	SPWYEWTQGGPVIGMDTFGASAPAK	V	Oxidation (M)	Deide_00600
	O1_43704	855.488	2	1708.96	1708.95	0.005	1	61.85	635	649	K	VLFEKFGFSVPNVVK	V		Deide_00600
	O1_17329	547.307	2	1092.6	1092.6	0.002	0	60.73	640	649	K	FGFSVPNVVK	V		Deide_00600
	E_53855	575.85	2	1149.68	1149.58	0.108	0	64.48	22	32	R	TAFGATDAQIR	A		Deide_00640
	E_26605	466.3	3	1395.88	1395.76	0.116	0	46.66	237	250	R	IAATHPATAAFVAR	K		Deide_00640
	E_87937	676.336	2	1350.66	1350.79	-0.13	0	55.75	379	391	K	LETAPTPLALLGR	E		Deide_00640
	O2_13853	662.375	2	1322.74	1322.73	0.002	0	44.02	169	180	R	LPPGFVPVDVQR	Q		Deide_00650
	E_144143	851.847	2	1701.68	1701.89	-0.214	0	62.8	48	63	R	SGELTLPYLEGATPVR	S		Deide_00692
	E_47183	549.84	2	1097.66	1097.59	0.078	0	75.62	67	76	R	TFTGVGVVYR	G		Deide_00692
	E_24257	458.8	2	915.585	915.477	0.108	0	81.47	77	85	R	GSVADALQR	Y		Deide_00692
	E_132352	799.845	2	1597.67	1597.81	-0.135	0	118.84	86	100	R	YTQALVTGGFTAVDR	S		Deide_00692
	E_133220	803.95	2	1605.88	1605.82	0.067	0	36.06	247	260	R	VYESMGHTVVLISR	I	Oxidation (M)	Deide_00692
	E_31919	493.79	2	985.565	985.508	0.057	0	49.58	261	271	R	ISVPGATTPGS	-		Deide_00692
	E_30550	486.61	2	971.205	971.504	-0.298	0	38.72	82	91	R	SAPLSGEGVR	F		Deide_00693
	E_23971	457.805	2	913.595	913.534	0.061	0	48.75	266	273	R	NQSLAIIR	E		Deide_00700
	E_42767	535.736	2	1069.46	1069.6	-0.138	0	48.68	295	303	R	VIVIEMNPR	V		Deide_00700
	E_149181	876.846	2	1751.68	1751.9	-0.221	0	47.26	342	357	R	VTPASFEPSIDYVVTK	I		Deide_00700
	O2_33629	707.054	3	2118.14	2118.14	0.005	1	31.32	342	360	R	VTPASFEPSIDYVVTKIPR	F		Deide_00700
	O2_4776	509.772	2	1017.53	1017.53	0.003	0	51.49	379	388	R	SVGEVMAIGR	T		Deide_00700
	E_83600	663.72	2	1325.42	1325.59	-0.167	0	54.64	407	418	R	GVYAEMDEAGLR	A	Oxidation (M)	Deide_00700
	O2_13406	655.806	2	1309.6	1309.6	-0.001	0	57.81	407	418	R	GVYAEMDEAGLR	A		Deide_00700
	O2_10179	606.377	2	1210.74	1210.74	0	1	60.65	427	436	R	RIEAVIELLR	R		Deide_00700
	O2_11908	633.816	2	1265.62	1265.61	0.003	0	77.13	438	449	R	GESIDALFDATK	I		Deide_00700
	E_8296	383.184	2	764.353	764.382	-0.028	0	50.62	488	494	R	LGFSDAR	I		Deide_00700
	O2_16468	706.911	2	1411.81	1411.8	0.004	0	91.37	495	507	R	IGEIVGLSELQVR	Q		Deide_00700
	E_34811	506.222	2	1010.43	1010.59	-0.158	0	64.16	554	563	K	VVILGSGPNR	I		Deide_00700
	O2_35599	755.046	3	2262.12	2262.11	0.004	0	36.17	646	667	K	LADAGAPIIGTSPETIHEAEDR	A		Deide_00700
	E_42474	534.196	2	1066.38	1066.49	-0.109	0	34.96	668	676	R	ASFNALCER	L		Deide_00700
	E_8481	385.717	2	769.419	769.445	-0.025	0	52.88	677	683	R	LGLSQPR	G		Deide_00700
	E_33621	500.725	2	999.435	999.499	-0.063	0	46.83	686	694	K	VAETPEQAR	Q		Deide_00700
	E_18234	435.697	2	869.379	869.533	-0.154	0	59.62	809	816	R	LALELGVR	G		Deide_00700
	E_82542	660.304	2	1318.59	1318.65	-0.058	0	72.81	827	838	K	DGTAYILEANPR	A		Deide_00700
	E_52928	572.29	2	1142.57	1142.6	-0.035	0	47.26	895	905	K	GVSPILGPEMK	S	Oxidation (M)	Deide_00700
	O2_31503	1004.95	2	2007.89	2007.89	0.001	0	65.05	906	923	K	STGESMGIDADPYLAFYR	A	Oxidation (M)	Deide_00700
	O2_35624	1133.6	2	2265.19	2265.18	0.006	0	84.65	962	982	R	EQDGNTLPDLLIDVTGSPLLR	T		Deide_00700
	E_45874	543.747	2	1085.48	1085.58	-0.103	0	73.11	1004	1014	K	AIAAAQGSELR	V		Deide_00700
	O2_3962	488.783	2	975.551	975.55	0.001	1	62.44	149	156	K	IGLNYRIQ	-		Deide_00710
	O1_42515	831.988	2	1661.96	1661.96	0.002	0	89.97	6	21	K	IVLAYSGGLDTSIILK	W		Deide_00720
	O1_53745	1194.03	2	2386.04	2386.04	0.005	0	163.85	28	48	R	NYDVVCFTADLGQGDEVEEAR	V		Deide_00720
	O1_55259	872.076	3	2613.21	2613.2	0.004	1	95.97	28	50	R	NYDVVCFTADLGQGDEVEEARVK	A		Deide_00720
	O1_38485	759.919	2	1517.82	1517.82	0.002	0	72.85	51	65	K	ALNTGAVAAYALDLR	E		Deide_00720
	O1_51900	1090.08	2	2178.15	2178.14	0.004	1	58.99	51	70	K	ALNTGAVAAYALDLREEFVR	D		Deide_00720
	O1_44226	867.919	2	1733.82	1733.82	0	1	49.36	66	78	R	EEFVRDYVFPMFR	S		Deide_00720
	O1_53732	1193.65	2	2385.3	2385.29	0.001	0	83.45	79	100	R	SSALYEGYYLLGTSIARPLIAK	K		Deide_00720
	O1_49910	667.015	3	1998.02	1998.02	0.002	1	66.33	102	121	K	MVEIAQKEGAVAVSHGATGK	G	Oxidation (M)	Deide_00720
	O1_52214	1104.56	2	2207.11	2207.11	0.005	0	51.66	128	146	R	FEMTAYALQPDIVTVAPWR	D		Deide_00720
	O1_56284	1048.18	3	3141.51	3141.5	0.004	1	48.52	128	153	R	FEMTAYALQPDIVTVAPWRDWEFQGR	A	Oxidation (M)	Deide_00720
	O1_48813	966.997	2	1931.98	1931.97	0.005	0	87.08	154	171	R	ADLEAFAHEHGIPVPTTK	K		Deide_00720
	O1_31833	450.912	3	1349.71	1349.72	-0.003	1	45.93	252	263	R	HGVGRVDLVENR	F		Deide_00720
	E_14596	422.703	2	843.391	843.445	-0.054	0	35.4	257	263	R	VDLVENR	F		Deide_00720
	O1_47698	938.989	2	1875.96	1875.96	0.004	1	69.17	269	285	K	SRGVYETPGGTLLYHAR	R		Deide_00720
	O1_41784	817.421	2	1632.83	1632.83	0.001	0	96.58	271	285	R	GVYETPGGTLLYHAR	R		Deide_00720
	O1_45566	895.475	2	1788.93	1788.93	0.008	1	35.81	271	286	R	GVYETPGGTLLYHARR	A		Deide_00720
	O1_21620	580.326	2	1158.64	1158.64	0.002	1	42.12	286	295	R	RAVESLTLDR	E		Deide_00720
	O1_12314	502.276	2	1002.54	1002.53	0.002	0	48.07	287	295	R	AVESLTLDR	E		Deide_00720
	O1_45014	589.324	3	1764.95	1764.95	0.001	1	63.73	287	301	R	AVESLTLDREVLHQR	D		Deide_00720
	O1_47233	621.302	3	1860.88	1860.88	0.001	0	58.86	308	322	K	YAELVYNGFWFAPER	E		Deide_00720
	O1_34332	702.353	2	1402.69	1402.69	0.001	0	60.71	323	334	R	EALQVYMDHVAK	A		Deide_00720
	O1_34880	710.351	2	1418.69	1418.69	0.001	0	62.22	323	334	R	EALQVYMDHVAK	A	Oxidation (M)	Deide_00720
	O1_55869	1430.68	2	2859.34	2859.34	0.006	1	100.44	359	384	R	SLYDKDLVSFEAGGDYNQHDAGAFIK	L		Deide_00720
	O1_52530	1127.53	2	2253.04	2253.03	0.008	0	89.13	364	384	K	DLVSFEAGGDYNQHDAGAFIK	L		Deide_00720
	O2_2253	430.736	2	859.458	859.459	0	0	34.56	108	115	R	GLAEALMR	E		Deide_00740
	O2_2445	438.733	2	875.452	875.453	-0.001	0	41.3	108	115	R	GLAEALMR	E	Oxidation (M)	Deide_00740
	O2_13657	660.331	2	1318.65	1318.65	-0.004	0	67.64	144	155	R	LGFAESSNPELR	L		Deide_00740
	O2_35927	1143.56	2	2285.1	2285.1	0.003	0	127.03	15	35	R	FAEATDGLVELFNASVGFDQR	L		Deide_00760
	E_14620	422.737	2	843.459	843.445	0.014	0	46.96	36	42	R	LAEQDIR	G		Deide_00760
	O2_42926	1174.3	3	3519.87	3519.86	0.005	0	69.98	43	77	R	GSLAHVAMLGQVGILTSEEVTQISDGLGAVLADIR	A		Deide_00760
	O2_42948	1179.63	3	3535.86	3535.86	0.004	0	75.42	43	77	R	GSLAHVAMLGQVGILTSEEVTQISDGLGAVLADIR	A	Oxidation (M)	Deide_00760
	E_17941	433.71	2	865.405	865.408	-0.003	0	41.3	78	84	R	AGTFEWR	L		Deide_00760
	O2_26275	884.446	2	1766.88	1766.87	0.004	1	66.39	85	99	R	LDREDVHMNVEAALR	D		Deide_00760
	O2_26633	892.442	2	1782.87	1782.87	0	1	57.33	85	99	R	LDREDVHMNVEAALR	D	Oxidation (M)	Deide_00760
	O2_13233	653.829	2	1305.64	1305.64	0	1	49.11	114	124	R	SRNDQVAVDFR	L		Deide_00760
	O2_5739	532.262	2	1062.51	1062.51	0	0	39.47	116	124	R	NDQVAVDFR	L		Deide_00760
	O2_9887	601.824	2	1201.63	1201.63	0.002	1	79.99	129	139	K	EAALDLADKTR	A		Deide_00760
	E_29607	481.253	2	960.491	960.495	-0.004	0	51.28	143	151	R	AVMLAEAEK	H		Deide_00760
	O2_33291	1050.51	2	2099	2099	0.004	0	80.46	198	217	R	MDESPLGSSALAGTPWPIDR	H		Deide_00760
	O2_33593	1058.51	2	2115	2114.99	0.007	0	100.49	198	217	R	MDESPLGSSALAGTPWPIDR	H	Oxidation (M)	Deide_00760
	O2_35692	1135.59	2	2269.16	2269.16	0.005	0	77.85	218	240	R	HATATALGFARPTANSLDGVGSR	D		Deide_00760
	O2_33659	707.7	3	2120.08	2120.07	0.005	0	56.06	241	259	R	DFALEFLSACAILSAHLSR	L		Deide_00760
	O2_4389	500.757	2	999.499	999.499	0.001	0	63.65	293	301	K	NPDVSELAR	A		Deide_00760
	O2_15723	695.911	2	1389.81	1389.81	0.001	0	71.02	307	319	R	VFGNLMGLLTVVK	G		Deide_00760
	O2_16268	703.91	2	1405.8	1405.8	0.004	0	82.06	307	319	R	VFGNLMGLLTVVK	G	Oxidation (M)	Deide_00760
	O2_37618	1221.61	2	2441.2	2441.2	0.007	1	100.88	328	348	K	DLQEDKEGVFDSYDTLSIVLR	L		Deide_00760
	O2_25015	857.439	2	1712.86	1712.86	0.002	0	92.09	334	348	K	EGVFDSYDTLSIVLR	L		Deide_00760
	E_36535	511.741	2	1021.47	1021.53	-0.059	0	48.21	349	356	R	LYTEMLPR	T		Deide_00760
	E_38769	519.775	2	1037.54	1037.52	0.014	0	61.66	349	356	R	LYTEMLPR	T	Oxidation (M)	Deide_00760
	E_47148	549.77	2	1097.53	1097.56	-0.036	0	37.62	357	365	R	TVWHAEVTR	A		Deide_00760
	E_109829	743.812	2	1485.61	1485.71	-0.101	0	101.48	371	384	R	GYSTATDVADFLAR	Q		Deide_00760
	O2_34497	726.732	3	2177.17	2177.17	0.004	1	59.31	385	405	R	QGVPFREAHEVVGGLVGLASR	S		Deide_00760
	E_113500	747.321	2	1492.63	1492.8	-0.172	0	71.24	391	405	R	EAHEVVGGLVGLASR	S		Deide_00760
	O2_15242	688.349	2	1374.68	1374.68	0.005	0	75.14	409	419	R	QLWDLTDSELR	A		Deide_00760
	O2_34172	1080.59	2	2159.17	2159.17	0.004	0	134.72	420	440	R	AAHPLLGAEVAQALTVEQSVR	A		Deide_00760
	E_32541	496.248	2	990.481	990.488	-0.007	0	57.9	443	452	R	QSFGGTAPAR	V		Deide_00760
	E_27947	472.728	2	943.441	943.509	-0.067	0	86.82	453	461	R	VSEAIAQAR	E		Deide_00760
	E_26772	466.79	2	931.565	931.472	0.093	0	36.02	2	9	M	TDSNVQIR	L		Deide_00780
	E_25873	463.965	3	1388.87	1388.67	0.201	1	44.86	10	21	R	LATPNDKDTVCR	V		Deide_00780
	O1_52859	1143.02	2	2284.03	2284.03	0.002	0	90.77	25	45	R	EAGLDTDAALADGTTYWVMER	G		Deide_00780
	O1_53057	1151.02	2	2300.03	2300.03	0.003	0	104.96	25	45	R	EAGLDTDAALADGTTYWVMER	G	Oxidation (M)	Deide_00780
	O1_49061	974.518	2	1947.02	1947.02	0.004	0	112.92	46	65	R	GGQPVGSIGLEHGDGVSLLR	G		Deide_00780
	E_23790	457.214	2	912.413	912.503	-0.089	0	41.05	66	74	R	GAAVLPETR	G		Deide_00780
	O1_38189	503.274	3	1506.8	1506.8	0.003	1	42.86	81	93	R	RLVMSALEYAQAR	G		Deide_00780
	O1_38728	762.407	2	1522.8	1522.79	0.007	1	54.08	81	93	R	RLVMSALEYAQAR	G	Oxidation (M)	Deide_00780
	E_87913	676.285	2	1350.56	1350.7	-0.141	0	57.22	82	93	R	LVMSALEYAQAR	G		Deide_00780
	E_91084	684.273	2	1366.53	1366.69	-0.16	0	86.23	82	93	R	LVMSALEYAQAR	G	Oxidation (M)	Deide_00780
	O1_6521	438.221	2	874.428	874.426	0.002	0	44	97	103	R	AIYMFSK	G	Oxidation (M)	Deide_00780
	E_82728	660.768	2	1319.52	1319.71	-0.187	0	92.48	12	23	R	AILALEDGTVYR	G		Deide_00810
	E_72607	626.213	2	1250.41	1250.52	-0.109	0	66.34	91	100	R	EFSGEYSNYR	A		Deide_00810
	E_11151	398.62	3	1192.84	1192.7	0.134	1	31.82	131	142	R	TGGVVKGVIAHR	S		Deide_00810
	O1_35445	717.351	2	1432.69	1432.68	0.004	0	72.03	2	15	M	SDQPDLFGTPTGAK	A		Deide_00830
	O1_7689	454.231	2	906.448	906.445	0.003	0	31.81	47	53	K	DFLVEER	R		Deide_00830
	E_60628	591.36	3	1771.06	1770.9	0.153	0	72.95	55	70	R	THTVYPPAADVFNALR	Y		Deide_00830
	E_29796	482.213	2	962.411	962.507	-0.096	0	34.96	71	78	R	YTPLENVK	V		Deide_00830
	O1_36319	728.877	2	1455.74	1455.74	0.003	0	64.88	116	128	K	ELQSDIPGFTPPR	H		Deide_00830
	O1_28780	640.817	2	1279.62	1279.62	-0.001	0	78.64	161	171	K	GWESFTDAVIR	A		Deide_00830
	O1_12808	508.3	2	1014.59	1014.59	-0.001	0	63.9	98	106	R	FAEALPVLR	V		Deide_00840
	E_103950	724.287	2	1446.56	1446.75	-0.187	0	52.51	272	285	K	YVAADLGNTPAVTR	G		Deide_00840
	E_28760	477.27	2	952.525	952.607	-0.081	0	40.4	12	20	R	LTALVPALR	A		Deide_00870
	E_76705	640.292	2	1278.57	1278.64	-0.066	0	33.19	32	42	K	SEHEFLHGPVK	G		Deide_00870
	E_90421	682.342	2	1362.67	1362.71	-0.045	0	46.31	91	103	K	AALGLLFADTDTR	F		Deide_00870
	O1_42816	837.455	2	1672.89	1672.89	0.006	0	128.11	3	18	K	LVVGLGNPGTQYAQTR	H		Deide_00880
	O1_11143	489.276	2	976.537	976.534	0.003	0	71.73	122	130	R	LLGTEAFAR	L		Deide_00880
	E_13586	415.732	2	829.449	829.429	0.02	0	78.29	166	173	R	LGADAVER	W		Deide_00880
	O2_35476	1126.58	2	2251.15	2251.15	0.002	0	59.91	3	23	R	LDVLMQLSDLPGVPGQEDAVR	D		Deide_00890
	O2_35648	1134.58	2	2267.15	2267.15	0.001	0	92.87	3	23	R	LDVLMQLSDLPGVPGQEDAVR	D	Oxidation (M)	Deide_00890
	O2_23846	831.423	2	1660.83	1660.83	0.001	0	103.28	24	38	R	DFVLGELEGLADEVR	V		Deide_00890
	O2_8930	587.833	2	1173.65	1173.65	0	0	96.01	39	49	R	VDALGNVIAFR	G		Deide_00890
	O2_25824	583.961	3	1748.86	1748.86	0.002	0	46.13	61	75	R	VMISAHMDEIGFLVR	F	Oxidation (M), Oxidation (M)	Deide_00890
	O1_17580	548.793	2	1095.57	1095.57	-0.001	1	60.91	76	84	R	FVDDKGFLR	V		Deide_00890
	O1_13989	517.276	2	1032.54	1032.54	0.003	0	70.61	85	94	R	VQALGGFDAR	N		Deide_00890
	O2_36636	777.766	3	2330.28	2330.27	0.004	1	64.11	107	129	R	GGKLSGILQPGTKPVHVASAEER	K		Deide_00890
	O2_33109	1045.08	2	2088.14	2088.13	0.009	0	85.47	110	129	K	LSGILQPGTKPVHVASAEER	K		Deide_00890
	O1_41976	820.895	2	1639.77	1639.77	0.001	0	97.28	137	150	R	EFFIDLGLDSEEAR	R		Deide_00890
	E_82549	660.311	2	1318.61	1318.65	-0.048	0	76.51	155	166	R	IGDMVTLEQSAR	Q		Deide_00890
	O2_14130	668.332	2	1334.65	1334.65	0	0	96.37	155	166	R	IGDMVTLEQSAR	Q	Oxidation (M)	Deide_00890
	O1_29415	647.365	2	1292.71	1292.72	-0.001	0	55.78	181	191	R	ASVFMLLEVLR	H	Oxidation (M)	Deide_00890
	E_8603	386.706	2	771.397	771.449	-0.052	0	49.51	252	259	R	LGDGIGIK	V		Deide_00890
	O1_20353	571.779	2	1141.54	1141.54	0	0	62.18	260	269	K	VFDSSMISTR	W		Deide_00890
	O1_21525	579.777	2	1157.54	1157.54	0.001	0	85.18	260	269	K	VFDSSMISTR	W	Oxidation (M)	Deide_00890
	O1_42031	821.892	2	1641.77	1641.77	0.001	0	101.35	270	282	R	WLVDEFYDLAESR	G		Deide_00890
	E_153177	909.847	2	1817.68	1817.89	-0.215	0	95.79	286	303	K	SQLEVLSMGGTDGGAIQR	S		Deide_00890
	E_153944	917.859	2	1833.7	1833.89	-0.186	0	86.77	286	303	K	SQLEVLSMGGTDGGAIQR	S	Oxidation (M)	Deide_00890
	E_83515	663.399	2	1324.78	1324.77	0.012	0	73.63	306	318	R	AGVPTLTLSIPTR	Y		Deide_00890
	O1_18855	559.826	2	1117.64	1117.64	0	0	45.39	334	344	R	AGVDLLLAYLA	-		Deide_00890
	O2_4421	501.293	2	1000.57	1000.57	0	0	34.63	104	111	K	IFVQPLER	V		Deide_00910
	E_18693	437.664	2	873.313	873.492	-0.179	0	57.92	26	33	R	VLSELASR	E		Deide_00930
	O2_30313	650.993	3	1949.96	1949.95	0.002	0	46.17	70	87	R	AQALQAEHDQQLAAETAR	I		Deide_00930
	O1_22870	393.56	3	1177.66	1177.66	0.001	0	31.01	111	120	R	IQQAAEHILR	A		Deide_00930
	O2_19162	750.907	2	1499.8	1499.8	0.004	0	45.48	1	13	-	MINPMQQVVIATR	K		Deide_00940
	O2_20099	766.901	2	1531.79	1531.79	0.003	0	70.01	1	13	-	MINPMQQVVIATR	K	Oxidation (M), Oxidation (M)	Deide_00940
	O2_22168	801.891	2	1601.77	1601.76	0.002	1	62.23	103	115	R	ERQELQADLDTER	A		Deide_00940
	O2_13597	659.319	2	1316.62	1316.62	0.003	0	62.86	105	115	R	QELQADLDTER	A		Deide_00940
	E_9215	390.167	2	778.319	778.397	-0.078	0	40.35	116	122	R	AYGDVVR	A		Deide_00940
	O2_35892	1141.62	2	2281.24	2281.23	0.004	0	98.87	137	158	R	VALVPFLLSPADNASELDAALR	E		Deide_00940
	E_13397	414.649	2	827.283	827.523	-0.239	0	49.25	177	184	R	VGVIATLR	G		Deide_00940
	O2_37125	794.093	3	2379.26	2379.26	0.004	1	58.66	204	225	R	LPGRFDQLPLADAAAELDQIAR	T		Deide_00940
	O2_16834	475.605	3	1423.79	1423.79	0.001	0	65.16	241	253	R	LAQTHGPVLYAVR	D		Deide_00940
	O2_3776	484.301	2	966.588	966.586	0.001	0	42.67	287	296	R	VPALQAALGK	F		Deide_00940
	O2_40588	939.788	3	2816.34	2816.34	0.002	0	65.29	297	321	K	FGDAVSYELHPVDEHHDDAVPVQLK	N		Deide_00940
	O2_13453	656.383	2	1310.75	1310.75	0.002	0	42.44	462	472	K	HYGLIPIVFPR	L		Deide_00940
	E_51190	564.779	2	1127.54	1127.59	-0.05	0	47.97	676	687	R	LSPAANSGGQVK	-		Deide_00940
	O2_27771	919.037	2	1836.06	1836.06	0.001	0	108.51	40	60	R	AIGAGLALGLGAVGTGIAQAR	I		Deide_00950
	O2_16966	715.382	2	1428.75	1428.75	0.003	0	144.66	61	75	R	IGSSLVGAVAEDPSK	A		Deide_00950
	O2_28589	936.489	2	1870.96	1870.96	0	1	93.04	2	17	M	ALDKLLEQEAQSEIER	I		Deide_00960
	O1_35858	722.87	2	1443.73	1443.72	0.005	0	99.08	6	17	K	LLEQEAQSEIER	I		Deide_00960
	O1_39392	516.591	3	1546.75	1546.75	-0.001	1	65.46	24	36	R	DRSQMIVAQAQER	A	Oxidation (M)	Deide_00960
	O2_20058	766.385	2	1530.76	1530.76	-0.001	1	70.26	24	36	R	DRSQMIVAQAQER	A		Deide_00960
	E_76321	638.749	2	1275.48	1275.62	-0.141	0	68.72	26	36	R	SQMIVAQAQER	A	Oxidation (M)	Deide_00960
	O1_27753	630.824	2	1259.63	1259.63	0.004	0	76.11	26	36	R	SQMIVAQAQER	A		Deide_00960
	E_19701	444.173	2	886.331	886.487	-0.156	0	49.66	37	44	R	AQALIESR	Q		Deide_00960
	O2_7128	558.784	2	1115.55	1115.56	-0.004	0	116.65	61	71	R	SAADLDLNAAR	L		Deide_00960
	O2_42641	1114.56	3	3340.67	3340.66	0.006	1	85.48	72	100	R	LTASESGMSQVYELVNQQITEITRVPEYR	D		Deide_00960
	O2_42667	1119.89	3	3356.66	3356.66	0.001	1	62.64	72	100	R	LTASESGMSQVYELVNQQITEITRVPEYR	D	Oxidation (M)	Deide_00960
	E_8225	382.221	2	762.427	762.439	-0.011	0	31.45	106	111	R	LIYQAR	E		Deide_00960
	O2_32610	1034.53	2	2067.05	2067.05	0.005	0	112.66	112	131	R	EVITDAEAVEVNPAEAALAR	E		Deide_00960
	O1_15019	526.301	2	1050.59	1050.58	0.004	0	67.27	132	140	R	ELVHDIAVR	E		Deide_00960
	E_38960	520.687	2	1039.36	1039.54	-0.182	0	57.43	141	150	R	ENPAIQGGVR	V		Deide_00960
	E_32300	495.144	2	988.273	988.53	-0.257	0	74.12	158	167	K	SGITNTLAGR	L		Deide_00960
	O2_15638	463.26	3	1386.76	1386.76	-0.001	1	31.54	158	170	K	SGITNTLAGRLER	V		Deide_00960
	E_66202	606.36	2	1210.7	1210.68	0.027	1	41.48	171	181	R	VRGELAPQVSR	L		Deide_00960
	E_28963	478.648	2	955.281	955.509	-0.227	0	37.95	173	181	R	GELAPQVSR	L		Deide_00960
	E_71450	622.28	2	1242.55	1242.55	-0.006	0	74.66	2	11	M	PDDYSYINTR	V		Deide_00970
	E_145301	856.355	2	1710.69	1710.86	-0.162	0	87.21	24	39	R	ALDAALASGSYQEFLR	V		Deide_00970
	E_82884	661.278	2	1320.54	1320.63	-0.093	0	82.98	40	51	R	VLSETDLGANMR	E	Oxidation (M)	Deide_00970
	O2_13203	653.328	2	1304.64	1304.64	0.002	0	79.14	40	51	R	VLSETDLGANMR	E		Deide_00970
	E_155491	930.993	3	2789.96	2790.33	-0.377	1	33.84	40	65	R	VLSETDLGANMRETTTEGAGLPELDR	A	Oxidation (M)	Deide_00970
	E_110160	744.86	2	1487.7	1487.71	-0.005	0	57.05	52	65	R	ETTTEGAGLPELDR	A		Deide_00970
	E_82924	661.338	2	1320.66	1320.7	-0.042	0	84.12	66	77	R	ALSQNLFATTQK	V		Deide_00970
	E_32636	496.708	2	991.401	991.497	-0.096	0	36.35	78	87	K	VLGFADGDAK	R		Deide_00970
	E_53478	574.714	2	1147.41	1147.6	-0.185	1	64.44	78	88	K	VLGFADGDAKR	E		Deide_00970
	E_28094	473.23	2	944.445	944.536	-0.091	0	38.6	89	96	R	EIQALLMK	W		Deide_00970
	O2_24031	834.438	2	1666.86	1666.86	0.004	0	76.5	173	186	R	LLDLEVALDQGYYR	Y		Deide_00970
	E_12955	410.687	2	819.359	819.46	-0.101	0	52.09	187	193	R	YALQVAR	N		Deide_00970
	O2_10277	607.84	2	1213.66	1213.67	-0.001	0	87.61	204	214	R	EIDVTNALIAR	A		Deide_00970
	O2_39241	1310.15	2	2618.28	2618.27	0.005	0	76.15	218	244	R	GTGAQAQALDPNLFVPGGSLDAGGYSR	L		Deide_00970
	E_154786	924.753	3	2771.24	2771.36	-0.128	0	32.83	245	273	R	LSAGDAGGVASIAAILEAPSMEEAEVAAR	T	Oxidation (M)	Deide_00970
	O2_40216	1378.69	2	2755.37	2755.37	0.002	0	77.65	245	273	R	LSAGDAGGVASIAAILEAPSMEEAEVAAR	T		Deide_00970
	E_12821	409.731	2	817.447	817.429	0.018	0	31.19	274	281	R	TALDTAAR	N		Deide_00970
	E_155243	928.474	2	1854.93	1854.98	-0.051	0	123.63	282	299	R	NVAAGDPEGVGIILDFLR	R		Deide_00970
	O2_18138	734.875	2	1467.74	1467.74	0	1	42.29	314	325	R	GKYYDLPTDQIR	R		Deide_00970
	O1_37183	741.878	2	1481.74	1481.74	0.004	0	114.27	10	23	R	VAVLSDTETATGYR	L		Deide_00980
	O2_37758	1227.18	2	2452.35	2452.35	0.005	1	52.15	75	97	R	DLPILLPIPSLKDAFATDTVDAK	A		Deide_00980
	O2_31939	1016.53	2	2031.05	2031.05	0.006	0	93.71	6	26	K	QGVVQSIAGPAVIADGMYGAK	M		Deide_00990
	O2_32222	1024.53	2	2047.05	2047.04	0.005	0	94.64	6	26	K	QGVVQSIAGPAVIADGMYGAK	M	Oxidation (M)	Deide_00990
	E_12359	406.656	2	811.297	811.39	-0.092	0	33.7	27	32	K	MYDIVR	V	Oxidation (M)	Deide_00990
	O2_1686	398.704	2	795.394	795.395	-0.001	0	36.64	27	32	K	MYDIVR	V		Deide_00990
	O2_6258	542.827	2	1083.64	1083.64	0	1	44.8	36	44	R	ERLVGEIIR	L		Deide_00990
	O2_1700	400.255	2	798.496	798.496	-0.001	0	35.34	38	44	R	LVGEIIR	L		Deide_00990
	O2_10903	617.83	2	1233.65	1233.65	0	1	41.31	97	107	K	IREASGDFIAR	G		Deide_00990
	O2_3712	483.236	2	964.458	964.461	-0.004	0	56.36	99	107	R	EASGDFIAR	G		Deide_00990
	E_30861	488.162	2	974.309	974.503	-0.194	0	58.44	108	116	R	GIEVSSLDR	T		Deide_00990
	O2_9956	602.83	2	1203.65	1203.65	0	1	64.89	108	118	R	GIEVSSLDRTK	K		Deide_00990
	O2_42543	1097.24	3	3288.69	3288.68	0.004	1	60.7	119	149	K	KWAFTPSVQPGDTVVGSGILGTVPEFSFTHK	I		Deide_00990
	O2_42201	1054.54	3	3160.59	3160.59	0.008	0	62.16	120	149	K	WAFTPSVQPGDTVVGSGILGTVPEFSFTHK	I		Deide_00990
	E_36825	513.247	2	1024.48	1024.59	-0.112	1	52.47	150	159	K	ILTPPDKGGK	L		Deide_00990
	O2_37022	1184.56	2	2367.11	2367.11	0.002	0	121.19	162	183	R	WVAAAGEYTIDDTIAELEDGTK	L		Deide_00990
	O2_39373	1319.16	2	2636.3	2636.3	0.002	1	108.48	162	185	R	WVAAAGEYTIDDTIAELEDGTKLR	L		Deide_00990
	O2_5278	347.86	3	1040.56	1040.56	0.001	0	47.53	186	193	R	LAHYWPVR	A		Deide_00990
	O2_18318	737.908	2	1473.8	1473.8	-0.001	1	66.73	201	213	K	KLDPSLPFLTGMR	I		Deide_00990
	O2_18866	745.906	2	1489.8	1489.8	0.001	1	56.48	201	213	K	KLDPSLPFLTGMR	I	Oxidation (M)	Deide_00990
	O2_14413	673.86	2	1345.71	1345.71	0	0	75.85	202	213	K	LDPSLPFLTGMR	I		Deide_00990
	O2_14890	681.859	2	1361.7	1361.7	0.002	0	59.02	202	213	K	LDPSLPFLTGMR	I	Oxidation (M)	Deide_00990
	O2_36517	1164.15	2	2326.28	2326.28	0.002	0	75.23	214	237	R	ILDVLFPLVMGGAAAIPGPFGSGK	T		Deide_00990
	O2_36799	1172.15	2	2342.28	2342.27	0.007	0	82.35	214	237	R	ILDVLFPLVMGGAAAIPGPFGSGK	T	Oxidation (M)	Deide_00990
	O2_24119	836.394	2	1670.77	1670.77	0.002	0	108.29	247	261	K	YGNADIVVYVGCGER	G		Deide_00990
	O2_31919	1016.5	2	2030.99	2030.99	0.002	0	62.04	262	279	R	GNEMTDVLVEFPELVDPK	T		Deide_00990
	O2_32211	1024.5	2	2046.99	2046.98	0.005	0	106.1	262	279	R	GNEMTDVLVEFPELVDPK	T	Oxidation (M)	Deide_00990
	O2_21230	786.434	2	1570.85	1570.85	0.003	0	103.84	288	302	R	TILIANTSNMPVAAR	E		Deide_00990
	O2_21716	794.43	2	1586.85	1586.85	0.001	0	83.05	288	302	R	TILIANTSNMPVAAR	E	Oxidation (M)	Deide_00990
	O2_25152	860.436	2	1718.86	1718.85	0.005	0	91.64	303	317	R	EASVYTGITLAEYFR	D		Deide_00990
	E_136294	816.778	2	1631.54	1631.71	-0.168	0	120.57	318	332	R	DQGYSVSLMADSTSR	W	Oxidation (M)	Deide_00990
	O2_22582	808.865	2	1615.72	1615.71	0.001	0	117.05	318	332	R	DQGYSVSLMADSTSR	W		Deide_00990
	O2_13610	659.349	2	1316.68	1316.68	0	1	35.46	333	343	R	WAEALREISSR	L		Deide_00990
	O2_37838	1233.6	2	2465.18	2465.18	0.003	1	61.29	339	360	R	EISSRLEEMPAEEGYPPYLGAK	L		Deide_00990
	O2_37976	1241.6	2	2481.18	2481.17	0.002	1	70.72	339	360	R	EISSRLEEMPAEEGYPPYLGAK	L	Oxidation (M)	Deide_00990
	E_157027	947.351	2	1892.69	1892.89	-0.199	0	90.03	344	360	R	LEEMPAEEGYPPYLGAK	L		Deide_00990
	O2_29475	955.45	2	1908.88	1908.88	0.004	0	92.9	344	360	R	LEEMPAEEGYPPYLGAK	L	Oxidation (M)	Deide_00990
	E_18113	435.164	2	868.313	868.444	-0.131	0	49.82	361	367	K	LAAFYER	A		Deide_00990
	O2_41860	765.383	4	3057.5	3057.49	0.009	0	46.42	373	404	K	TLSGDDGAVSVIGAVSPAGGDMSEPVTQATLR	I		Deide_00990
	O2_41929	1537.76	2	3073.49	3073.49	0.008	0	83.48	373	404	K	TLSGDDGAVSVIGAVSPAGGDMSEPVTQATLR	I	Oxidation (M)	Deide_00990
	O2_2168	425.733	2	849.451	849.45	0.002	0	40.37	405	411	R	ITGAFWR	L		Deide_00990
	E_5551	358.221	2	714.427	714.402	0.025	0	39.21	412	418	R	LDAGLAR	R		Deide_00990
	O2_36419	1160.59	2	2319.17	2319.17	0.003	0	83.99	421	440	R	HFPAINWNGSYSLFTPILDK	W		Deide_00990
	E_75705	636.295	2	1270.58	1270.63	-0.055	0	77.18	444	454	R	QNVGPDFPELR	Q		Deide_00990
	O2_42720	1130.27	3	3387.78	3387.78	0.011	1	65.67	455	484	R	QRITNLLQQEAALQEVVQLVGPDALQDNER	L		Deide_00990
	O2_42021	1552.81	2	3103.61	3103.61	-0.005	0	96.16	457	484	R	ITNLLQQEAALQEVVQLVGPDALQDNER	L		Deide_00990
	E_11510	401.252	2	800.489	800.476	0.014	0	37.61	485	491	R	LIIETGR	M		Deide_00990
	O2_38976	865.751	3	2594.23	2594.23	0.006	1	66.86	492	514	R	MLRQDFLQQNGFDPVDASASMPK	N		Deide_00990
	O2_39169	1306.12	2	2610.23	2610.22	0.007	1	86.62	492	514	R	MLRQDFLQQNGFDPVDASASMPK	N	Oxidation (M)	Deide_00990
	O2_39315	876.414	3	2626.22	2626.22	0.004	1	71.7	492	514	R	MLRQDFLQQNGFDPVDASASMPK	N	Oxidation (M), Oxidation (M)	Deide_00990
	O2_34791	1098.01	2	2194.01	2194	0.007	0	159.37	495	514	R	QDFLQQNGFDPVDASASMPK	N		Deide_00990
	O2_34992	1106.01	2	2209.99	2209.99	0	0	149.82	495	514	R	QDFLQQNGFDPVDASASMPK	N	Oxidation (M)	Deide_00990
	E_61042	592.781	2	1183.55	1183.58	-0.029	0	64.68	525	534	K	FYDEADLALK	N		Deide_00990
	O2_41358	1468.25	2	2934.49	2934.49	0.003	1	95.75	525	550	K	FYDEADLALKNGSTIDEIIQNPVIEK	L		Deide_00990
	O2_26314	885.47	2	1768.92	1768.92	0.004	0	86.8	535	550	K	NGSTIDEIIQNPVIEK	L		Deide_00990
	O2_39022	1299.59	2	2597.17	2597.16	0.006	0	133.81	556	578	R	YTPENEFAAYGEGVMDQLSTTFK	G		Deide_00990
	O2_39194	1307.59	2	2613.16	2613.16	0.007	0	91.43	556	578	R	YTPENEFAAYGEGVMDQLSTTFK	G	Oxidation (M)	Deide_00990
	O2_42287	1067.56	3	3199.65	3199.64	0.002	0	64.12	7	36	K	EYNDVAYISGPLLFVNAASDLAYGAIVNIK	D		Deide_01000
	O2_43146	1229.63	3	3685.87	3685.86	0.008	1	58.08	7	41	K	EYNDVAYISGPLLFVNAASDLAYGAIVNIKDASGR	S		Deide_01000
	O2_38475	845.108	3	2532.3	2532.29	0.008	1	102.73	42	64	R	SRGGQVISVTDQNAVIQVFEETR	G		Deide_01000
	O2_36087	1145.59	2	2289.16	2289.16	0.001	0	130.42	44	64	R	GGQVISVTDQNAVIQVFEETR	G		Deide_01000
	E_145613	858.367	2	1714.72	1714.91	-0.191	0	97.2	65	81	R	GLDLATASVSLVEDVAR	L		Deide_01000
	O2_6354	545.307	2	1088.6	1088.6	-0.002	1	72.23	82	91	R	LGVSKEMIGR	R		Deide_01000
	O2_35177	741.739	3	2222.2	2222.19	0.003	1	47.77	92	111	R	RFDGLGRPIDGLPQVVAEQR	L		Deide_01000
	O2_32581	1034.06	2	2066.1	2066.09	0.007	0	57.07	93	111	R	FDGLGRPIDGLPQVVAEQR	L		Deide_01000
	E_86563	671.772	2	1341.53	1341.68	-0.153	0	53.11	112	124	R	LSINGQAMNPAAR	A		Deide_01000
	O2_14701	679.848	2	1357.68	1357.68	0.004	0	63.04	112	124	R	LSINGQAMNPAAR	A	Oxidation (M)	Deide_01000
	O2_37668	1223.67	2	2445.32	2445.31	0.006	0	135.48	125	146	R	AKPEEFIQTGISTIDVQTSLIR	G		Deide_01000
	O2_37327	1202.66	2	2403.31	2403.3	0.005	1	116.22	147	169	R	GQKLPIFSGSGLPHNELAAQIAR	Q		Deide_01000
	O2_33149	1046.07	2	2090.13	2090.13	0.004	0	129.37	150	169	K	LPIFSGSGLPHNELAAQIAR	Q		Deide_01000
	O2_37499	810.419	3	2428.23	2428.23	0.002	1	43.76	170	192	R	QAKVPGHEGDFAVVFAAMGLTQR	E		Deide_01000
	O2_33338	1051.53	2	2101.05	2101.04	0.004	0	109.07	173	192	K	VPGHEGDFAVVFAAMGLTQR	E		Deide_01000
	O2_33608	1059.53	2	2117.04	2117.04	0.007	0	94.77	173	192	K	VPGHEGDFAVVFAAMGLTQR	E	Oxidation (M)	Deide_01000
	O2_16667	709.835	2	1417.66	1417.65	0.005	0	56.17	193	203	R	EVSFFTQEFER	T		Deide_01000
	O2_1871	410.751	2	819.487	819.485	0.002	0	43.4	210	216	R	SVLFLNK	A		Deide_01000
	O2_24184	837.449	2	1672.88	1672.88	0.005	1	88.29	210	224	R	SVLFLNKADDPAVER	L		Deide_01000
	O2_12421	642.34	2	1282.66	1282.66	0.002	1	44.2	262	273	R	EIGGAREEIPGR	R		Deide_01000
	O2_32068	1019.99	2	2037.96	2037.96	0.004	1	61.75	274	290	R	RGFPGYMYTDLASLYER	A		Deide_01000
	O2_28880	941.94	2	1881.87	1881.86	0.005	0	84.5	275	290	R	GFPGYMYTDLASLYER	A		Deide_01000
	O2_29211	949.938	2	1897.86	1897.86	0.007	0	86.78	275	290	R	GFPGYMYTDLASLYER	A	Oxidation (M)	Deide_01000
	O2_18976	747.428	2	1492.84	1492.84	0.001	0	88.29	340	353	K	GVFPPINPLPSLSR	L		Deide_01000
	O2_28826	940.981	2	1879.95	1879.94	0.004	0	115.04	370	386	K	NISDQLFAAYANGLDLR	K		Deide_01000
	O2_31510	1005.03	2	2008.04	2008.04	0.004	1	116.01	370	387	K	NISDQLFAAYANGLDLRK	L		Deide_01000
	O2_24805	852.458	2	1702.9	1702.9	0.002	1	110.1	387	402	R	KLVAITGEDALTETDK	L		Deide_01000
	O2_33696	1061.08	2	2120.14	2120.14	0.005	1	96.74	388	406	K	LVAITGEDALTETDKLYLR	F		Deide_01000
	O2_32286	1025.95	2	2049.88	2049.87	0.007	0	96.57	407	423	R	FADDFEQYFIGQGDQDR	S		Deide_01000
	E_132951	802.891	2	1603.77	1603.85	-0.078	0	82.55	424	438	R	SIDDSLTVAWGILSK	L		Deide_01000
	O2_38452	843.464	3	2527.37	2527.36	0.006	1	85.51	424	446	R	SIDDSLTVAWGILSKLPQSQLTR	I		Deide_01000
	E_27722	471.81	2	941.605	941.529	0.076	0	57.71	439	446	K	LPQSQLTR	I		Deide_01000
	O2_8888	587.293	2	1172.57	1172.57	0	1	45.18	450	459	K	DAIDKYYGTK	M		Deide_01000
	E_26752	466.731	2	931.447	931.497	-0.05	0	53.08	21	30	K	TASGGADLLK	R		Deide_01010
	E_46176	544.86	2	1087.7	1087.6	0.107	1	85.26	21	31	K	TASGGADLLKR	K		Deide_01010
	O2_13796	661.873	2	1321.73	1321.73	0.003	0	80.82	34	45	R	DALIGEFFALVK	D		Deide_01010
	O1_12736	507.768	2	1013.52	1013.52	0.004	0	76.49	60	69	K	GAYTSLFGAK	A		Deide_01010
	E_7007	371.188	2	740.361	740.418	-0.057	0	33.61	105	110	R	INIPER	T		Deide_01010
	O2_35239	1114.59	2	2227.17	2227.17	0.003	1	54.79	105	124	R	INIPERTQTTNFSPINVGAR	T		Deide_01010
	E_116035	753.37	2	1504.72	1504.76	-0.038	0	103.99	111	124	R	TQTTNFSPINVGAR	T		Deide_01010
	E_149077	875.867	2	1749.72	1749.9	-0.178	0	64.07	125	141	R	TIQAATDFGGVMEAIVK	V		Deide_01010
	O1_45039	883.955	2	1765.9	1765.89	0.004	0	95.07	125	141	R	TIQAATDFGGVMEAIVK	V	Oxidation (M)	Deide_01010
	O2_32011	1018.56	2	2035.11	2035.11	0.005	1	84.15	162	179	R	RVNALEQVVIPGIEDDIR	F		Deide_01010
	E_156454	940.418	2	1878.82	1879.01	-0.184	0	64.08	163	179	R	VNALEQVVIPGIEDDIR	F		Deide_01010
	E_10785	394.731	2	787.447	787.437	0.01	0	38.3	22	28	K	IACGVLR	G		Deide_01030
	E_132469	800.369	2	1598.72	1598.86	-0.133	1	33.21	22	35	K	IACGVLRGDQLLER	H		Deide_01030
	E_13588	415.739	2	829.463	829.429	0.034	0	32.18	29	35	R	GDQLLER	H		Deide_01030
	E_115668	752.367	3	2254.08	2254.15	-0.066	1	46.54	84	103	R	VKFAPNIYGFTDVPMVDGLR	D	Oxidation (M)	Deide_01030
	E_160474	1006.53	2	2011.04	2010.99	0.056	0	60.15	86	103	K	FAPNIYGFTDVPMVDGLR	D		Deide_01030
	E_160776	1014.45	2	2026.89	2026.98	-0.089	0	44.99	86	103	K	FAPNIYGFTDVPMVDGLR	D	Oxidation (M)	Deide_01030
	E_24138	458.267	2	914.519	914.507	0.012	0	42.66	110	117	R	IILENDAK	A		Deide_01030
	E_98143	706.691	3	2117.05	2117.16	-0.108	1	52.77	110	130	R	IILENDAKAAALAEAHLGAAR	G		Deide_01030
	E_67763	611.277	2	1220.54	1220.66	-0.123	0	93.44	118	130	K	AAALAEAHLGAAR	G		Deide_01030
	E_27392	470.245	2	938.475	938.446	0.03	0	56.04	197	204	R	DASYTLNR	E		Deide_01030
	E_159054	978.427	2	1954.84	1954.95	-0.11	0	72.33	205	223	R	EVSTAEAFSLAQQGHPGAR	R		Deide_01030
	E_27965	472.76	2	943.505	943.564	-0.058	1	43.24	224	231	R	RVVMQALK	H		Deide_01030
	E_57844	582.811	2	1163.61	1163.67	-0.059	0	87.09	232	242	K	HIGVALADLQK	V		Deide_01030
	E_156324	938.93	2	1875.85	1875.99	-0.146	1	52.9	284	303	R	RAQLGTDAGVIGAALAAQHG	-		Deide_01030
	E_146034	860.929	2	1719.84	1719.89	-0.047	0	108.87	285	303	R	AQLGTDAGVIGAALAAQHG	-		Deide_01030
	O2_10287	607.859	2	1213.7	1213.7	0	0	60	34	45	R	ILSEGGVVSVVR	T		Deide_01040
	E_104286	725.749	2	1449.48	1449.72	-0.238	0	44.66	2	16	M	TDVSPSAPPQPAAGR	I		Deide_01050
	E_19191	441.25	3	1320.73	1320.66	0.071	0	60.17	17	27	R	IPELNWADAHR	A		Deide_01050
	E_49410	557.726	2	1113.44	1113.51	-0.072	0	51.49	48	56	R	YGEYLENAR	I		Deide_01050
	E_41371	530.159	2	1058.3	1058.52	-0.211	0	57	62	71	R	DVGLWGAGER	T		Deide_01050
	E_79174	648.236	2	1294.46	1294.62	-0.165	0	66.4	77	86	R	MELDYVQEIR	A		Deide_01050
	E_81486	656.243	2	1310.47	1310.62	-0.146	0	65.53	77	86	R	MELDYVQEIR	A	Oxidation (M)	Deide_01050
	E_108126	737.844	2	1473.67	1473.75	-0.076	0	77.75	87	99	R	AGQELMVESLIER	M		Deide_01050
	E_110742	745.768	2	1489.52	1489.74	-0.223	0	84.45	87	99	R	AGQELMVESLIER	M	Oxidation (M)	Deide_01050
	E_24468	460.202	2	918.389	918.492	-0.103	0	42.39	103	110	R	TSWTVVAR	I		Deide_01050
	E_80733	653.284	2	1304.55	1304.65	-0.101	0	40.84	111	122	R	ILADGVPCAFSR	A		Deide_01050
	E_152029	899.362	2	1796.71	1796.9	-0.186	0	36.64	128	142	R	VNPDHQPQPLPDWVR	E		Deide_01050
	E_49038	556.761	2	1111.51	1111.64	-0.135	1	48.12	143	152	R	EALAPLMVRL	-		Deide_01050
	O2_7083	557.825	2	1113.63	1113.64	-0.004	0	69.28	147	157	R	EIGLALVGQSK	D		Deide_01070
	O1_4099	404.71	2	807.406	807.406	0	0	70.82	204	211	K	VGAGAFMR	T		Deide_01070
	E_17629	431.721	2	861.427	861.438	-0.01	0	53.17	222	229	R	AMVDIGTR	A		Deide_01070
	O2_9012	588.813	2	1175.61	1175.62	-0.003	0	96.66	298	308	R	TTLTDASALQR	F		Deide_01070
	E_81296	655.321	2	1308.63	1308.67	-0.04	0	65.94	336	348	R	ADITATTTGFVGR	I		Deide_01070
	O1_4910	415.74	2	829.466	829.466	0	0	38.67	349	356	R	IDALSVGR	A		Deide_01070
	E_12412	407.248	2	812.481	812.487	-0.005	0	37.17	357	365	R	AVLALGGGR	E		Deide_01070
	O2_30412	652.7	3	1955.08	1955.07	0.004	0	39.51	1	18	-	MPPCLTLSLLPAAFAVVR	L		Deide_01110
	O2_30745	986.543	2	1971.07	1971.07	0.003	0	91.28	1	18	-	MPPCLTLSLLPAAFAVVR	L	Oxidation (M)	Deide_01110
	O2_27524	913.025	2	1824.03	1824.03	0.001	0	70.59	2	18	M	PPCLTLSLLPAAFAVVR	L		Deide_01110
	O2_35248	1115.58	2	2229.14	2229.13	0.004	0	89.57	87	107	R	DAGVGIFALSTFDTDYVLVAR	T		Deide_01110
	O2_12577	644.373	2	1286.73	1286.73	0.001	1	57.84	108	118	R	TQLRDTLTALR	A		Deide_01110
	E_47246	550.188	2	1098.36	1098.55	-0.184	0	68.45	29	37	R	STVNYNVFR	S		Deide_01120
	E_35245	508.251	2	1014.49	1014.57	-0.083	0	43.94	38	46	R	SLLEQGQIK	S		Deide_01120
	O2_39568	888.464	3	2662.37	2662.37	0.004	1	74.45	52	76	R	QENASVTLNGPTKVPVNTPQGVQER	D		Deide_01120
	O2_13817	662.355	2	1322.69	1322.69	0.001	0	70.54	65	76	K	VPVNTPQGVQER	D		Deide_01120
	O2_5479	526.263	2	1050.51	1050.51	0.001	0	47.67	77	85	R	DNVSNFTVR	L		Deide_01120
	E_159652	989.426	2	1976.84	1977.08	-0.241	0	50.02	86	104	R	LPGNLATPDSTLIPQLEAK	A		Deide_01120
	E_120134	763.242	2	1524.47	1524.7	-0.23	0	78.73	140	154	R	AQGGQSGVMQFGQSK	A	Oxidation (M)	Deide_01120
	O2_19429	755.361	2	1508.71	1508.7	0.003	0	84.69	140	154	R	AQGGQSGVMQFGQSK	A		Deide_01120
	E_22417	453.983	3	1358.93	1358.66	0.269	1	49.81	168	179	K	FTDVAGHEEAKR	E		Deide_01120
	O2_22551	807.96	2	1613.9	1613.9	0.002	1	80.21	180	193	R	ELIEVVDFLKNPAK	Y		Deide_01120
	O2_8294	578.312	2	1154.61	1154.61	0.002	0	45.96	194	203	K	YHQLGAEIPK	G		Deide_01120
	O2_6494	547.833	2	1093.65	1093.65	0.001	0	42.24	204	215	K	GVLLVGPPGTGK	T		Deide_01120
	O2_28424	931.991	2	1861.97	1861.96	0.006	1	94.34	259	275	R	KSAPAIMFIDEIDSIGR	K		Deide_01120
	O2_28762	939.983	2	1877.95	1877.96	-0.005	1	52.9	259	275	R	KSAPAIMFIDEIDSIGR	K	Oxidation (M)	Deide_01120
	E_147658	867.924	2	1733.83	1733.87	-0.032	0	81.24	260	275	K	SAPAIMFIDEIDSIGR	K		Deide_01120
	O2_25852	875.938	2	1749.86	1749.86	0.001	0	64.73	260	275	K	SAPAIMFIDEIDSIGR	K	Oxidation (M)	Deide_01120
	O2_28513	934.441	2	1866.87	1866.87	0.001	0	39.53	289	304	R	EQTLNQILSEMDGFDK	S		Deide_01120
	O2_16866	713.408	2	1424.8	1424.8	0.004	1	36.66	333	344	R	QVTIDLPNLKER	E		Deide_01120
	O2_21584	792.436	2	1582.86	1582.86	0.001	0	84.6	354	368	R	NKPLTAGVDVEEIAK	S		Deide_01120
	O2_11613	629.824	2	1257.63	1257.63	0.002	0	79.68	380	391	K	NVTNEAALEAAR	I		Deide_01120
	O2_21268	787.39	2	1572.76	1572.76	0.004	1	66.03	392	404	R	IGKTQIDMSDFYR	A		Deide_01120
	O2_12220	638.289	2	1274.56	1274.56	0.003	0	54.62	395	404	K	TQIDMSDFYR	A		Deide_01120
	O2_12677	646.286	2	1290.56	1290.56	0.002	0	54.72	395	404	K	TQIDMSDFYR	A	Oxidation (M)	Deide_01120
	O2_35570	754.084	3	2259.23	2259.22	0.009	1	32.71	405	425	R	ALDKITLGLENSSLTISDLEK	K		Deide_01120
	O2_37679	816.441	3	2446.3	2446.3	0.005	1	56.66	427	450	K	AIAYHEAGHAVTAAVIPGSDKLQK	V		Deide_01120
	E_155766	933.948	2	1865.88	1865.96	-0.078	0	46.18	459	475	R	ALGAAFYLPEEQVLMSK	E		Deide_01120
	O2_28895	628.326	3	1881.96	1881.95	0.002	0	52.52	459	475	R	ALGAAFYLPEEQVLMSK	E	Oxidation (M)	Deide_01120
	O2_21124	784.452	2	1566.89	1566.88	0.005	1	86.79	476	489	K	ERLENQLIVALGGR	A		Deide_01120
	O2_12405	641.879	2	1281.74	1281.74	0.002	0	88.97	478	489	R	LENQLIVALGGR	A		Deide_01120
	O2_30459	980.443	2	1958.87	1958.87	0.003	0	39.97	490	508	R	AAEEVFMGSVTSGAADDFR	K		Deide_01120
	O2_30812	988.439	2	1974.86	1974.86	0	0	95.88	490	508	R	AAEEVFMGSVTSGAADDFR	K	Oxidation (M)	Deide_01120
	O2_33035	1044.49	2	2086.97	2086.96	0.002	1	108.83	490	509	R	AAEEVFMGSVTSGAADDFRK	A		Deide_01120
	O2_29666	640.975	3	1919.9	1919.9	-0.001	1	41	550	565	K	MFSEHTSQLVDEDVKR	I		Deide_01120
	O2_29982	968.958	2	1935.9	1935.9	0.001	1	74.16	550	565	K	MFSEHTSQLVDEDVKR	I	Oxidation (M)	Deide_01120
	E_132213	799.147	3	2394.42	2394.22	0.198	0	37.58	583	604	K	QAMHEVADALLSQELITGDVVR	E		Deide_01120
	O2_23533	825.947	2	1649.88	1649.88	0	1	59.61	14	29	K	NRVQAVPGGAVPVCAR	C		Deide_01140
	O2_15408	690.875	2	1379.74	1379.73	0.001	0	58.2	16	29	R	VQAVPGGAVPVCAR	C		Deide_01140
	O2_10191	606.843	2	1211.67	1211.67	0.001	0	73.64	69	79	R	VVGPMLEQIAR	E		Deide_01140
	O2_42246	1062.23	3	3183.68	3183.68	0.002	1	61.44	87	114	R	IVKVNVDDNPQTPSQFQVQGIPTMIIFR	N		Deide_01140
	O2_42294	1067.57	3	3199.67	3199.67	0.003	1	64	87	114	R	IVKVNVDDNPQTPSQFQVQGIPTMIIFR	N	Oxidation (M)	Deide_01140
	O2_40815	1422.72	2	2843.43	2843.43	-0.002	0	65.56	90	114	K	VNVDDNPQTPSQFQVQGIPTMIIFR	N		Deide_01140
	O2_40949	1430.72	2	2859.42	2859.42	0.001	0	76.42	90	114	K	VNVDDNPQTPSQFQVQGIPTMIIFR	N	Oxidation (M)	Deide_01140
	O2_16645	709.387	2	1416.76	1416.76	-0.001	0	74.31	29	40	R	VSPNFITEIIER	D		Deide_01150
	O2_2448	438.749	2	875.484	875.486	-0.002	0	46.03	47	53	R	YPQIVTR	F		Deide_01150
	E_80552	652.804	2	1303.59	1303.62	-0.022	0	55.24	157	169	R	GNATTPGSPSPYR	D		Deide_01150
	E_34826	506.277	2	1010.54	1010.53	0.011	0	42.57	285	293	R	GLEYTITSK	R		Deide_01150
	O2_3235	471.275	2	940.534	940.534	0	0	32.48	322	330	R	LGVTPEAVR	A		Deide_01150
	E_35868	510.232	2	1018.45	1018.56	-0.107	0	55.96	331	340	R	AFAAQIGVSR	T		Deide_01150
	O2_31550	1006.54	2	2011.06	2011.07	-0.003	0	103.71	365	383	R	VMAVLDPLPVTLSDLEGAR	T	Oxidation (M)	Deide_01150
	E_41955	532.191	3	1593.55	1593.74	-0.187	1	47.88	460	473	R	ADRFETDEAGQVTR	V		Deide_01150
	O2_3604	481.258	2	960.502	960.503	-0.001	0	31.67	552	559	R	FLNPDSLR	V		Deide_01150
	O2_31266	665.988	3	1994.94	1994.94	-0.002	0	69.65	560	577	R	VHQGFVEPSVANDPQDTR	Y		Deide_01150
	O1_50296	1020.08	2	2038.14	2038.14	0.001	0	73.58	709	729	K	ISAADLAPLASLLAGGQITTR	V		Deide_01150
	E_91642	685.857	2	1369.7	1369.72	-0.021	0	60.53	738	751	R	SAASGEAPAVIIER	E		Deide_01150
	O1_56358	1081.22	3	3240.64	3240.63	0.009	1	61.11	752	782	R	EGLNAGLSENELQGAIEAVLAANPDKVEAYR	S		Deide_01150
	O2_16565	472.587	3	1414.74	1414.74	0	0	64.56	7	19	K	AGAMLAHLDLFTR	M		Deide_01160
	O2_17017	477.919	3	1430.73	1430.73	0	0	56.12	7	19	K	AGAMLAHLDLFTR	M	Oxidation (M)	Deide_01160
	O2_15958	699.364	2	1396.71	1396.71	0	0	55.99	25	36	R	SLLQLAAHMEER	G		Deide_01160
	O2_41642	1000.53	3	2998.57	2998.56	0.007	1	34.19	37	65	R	GDRVTLISPDNITLVGTEMSAQPALTTAK	G		Deide_01160
	O2_39615	1336.21	2	2670.41	2670.41	-0.002	0	105.42	40	65	R	VTLISPDNITLVGTEMSAQPALTTAK	G		Deide_01160
	O2_36098	764.067	3	2289.18	2289.18	0.005	1	37.12	73	93	R	TAYSVLQGLKGHEAPEYAVTR	E		Deide_01160
	O2_11219	623.818	2	1245.62	1245.62	0.001	0	92.29	103	114	R	AVADLESSDALR	A		Deide_01160
	O2_33700	708.031	3	2121.07	2121.07	0.002	1	48.61	103	122	R	AVADLESSDALRAFADTLTR	I		Deide_01160
	O2_2577	447.738	2	893.461	893.461	0	0	32.2	115	122	R	AFADTLTR	I		Deide_01160
	O2_19485	756.401	2	1510.79	1510.79	-0.006	1	58.05	1	13	-	MIDKQQTIQAHAK	S		Deide_01200
	O2_19956	764.398	2	1526.78	1526.79	-0.006	1	58.51	1	13	-	MIDKQQTIQAHAK	S	Oxidation (M)	Deide_01200
	O1_46961	923.983	2	1845.95	1845.94	0.009	0	155.84	14	31	K	SANDTGSTAVQIALLTER	I		Deide_01200
	O1_30876	662.375	2	1322.74	1322.73	0.005	0	88.9	32	43	R	INNLSVHLTANK	K		Deide_01200
	E_104482	726.47	2	1450.92	1450.83	0.1	1	67.04	32	44	R	INNLSVHLTANKK	D		Deide_01200
	E_33299	499.785	2	997.555	997.567	-0.011	0	67.46	51	59	R	GLQLLNGQR	R		Deide_01200
	E_145483	857.385	2	1712.76	1712.86	-0.107	1	104.03	69	82	R	KNYDEYIALTDQLK	I		Deide_01200
	O1_40577	793.392	2	1584.77	1584.77	0.003	0	96.79	70	82	K	NYDEYIALTDQLK	I		Deide_01200
	O1_49664	993.036	2	1984.06	1984.05	0.009	1	87.86	25	42	R	DTLLGLEAERDELAAQIK	A		Deide_01210
	O1_40790	796.921	2	1591.83	1591.82	0.007	0	125.25	43	57	K	AALLSGAQAETELYR	A		Deide_01210
	O1_44920	588.306	3	1761.89	1761.89	0.006	1	45.8	75	91	R	EAFGDAAALEVATVDRK	K		Deide_01210
	O1_17013	544.274	2	1086.53	1086.53	0.004	0	71.23	99	108	K	AGDLDAEQLR	E		Deide_01210
	O1_44681	585.654	3	1753.94	1753.93	0.009	1	50.85	99	114	K	AGDLDAEQLRELAVVR	E		Deide_01210
	O1_19206	562.84	2	1123.66	1123.66	0.005	0	56.51	115	124	R	EVQALVLQPK	T		Deide_01210
	O2_23735	829.919	2	1657.82	1657.82	0.002	1	53.44	28	42	R	RGASMEDIANLQPTR	I		Deide_01220
	O2_24196	837.915	2	1673.82	1673.82	0.001	1	62.63	28	42	R	RGASMEDIANLQPTR	I	Oxidation (M)	Deide_01220
	O2_19222	751.869	2	1501.72	1501.72	0.003	0	41.4	29	42	R	GASMEDIANLQPTR	I		Deide_01220
	O2_12036	635.363	2	1268.71	1268.71	0.003	0	85.94	43	54	R	IQNAEAAIQALK	D		Deide_01220
	O2_26613	891.977	2	1781.94	1781.94	0.001	1	79.91	43	59	R	IQNAEAAIQALKDGNAR	F		Deide_01220
	O2_24009	834.399	2	1666.78	1666.78	0.002	1	40.37	60	75	R	FFSGQGGRADVGANER	R		Deide_01220
	O2_33211	1048	2	2093.99	2093.99	0.004	0	59.48	77	95	R	AQIMEQTPFAAVLACSDSR	V		Deide_01220
	O2_30746	986.568	2	1971.12	1971.12	0.002	0	68.73	96	113	R	VPVELVFDVGLGNLFVVR	V		Deide_01220
	O2_12766	647.386	2	1292.76	1292.76	0	1	52.49	173	183	R	RIQPSVVELPR	I		Deide_01220
	O2_7710	569.335	2	1136.66	1136.65	0.001	0	41.1	174	183	R	IQPSVVELPR	I		Deide_01220
	O2_39427	1322.17	2	2642.32	2642.31	0.008	1	107.03	223	246	R	VIGAFYEIGSGAVDFLTEEEDLRL	-		Deide_01220
	E_104172	725.277	2	1448.54	1448.84	-0.296	0	61.42	36	49	R	VLVQAPVDTAPLAR	A		Deide_01230
	E_109329	741.868	2	1481.72	1481.76	-0.037	0	75.21	111	124	R	ATNPNLLGNVDAQR	V		Deide_01230
	O2_11210	623.364	2	1244.71	1244.71	0.001	0	55.65	361	371	R	LAGDEFVLLLR	H		Deide_01240
	O2_16792	712.363	2	1422.71	1422.71	0.004	0	67.4	211	224	R	MYGFQAAGAAPLAR	G		Deide_01270
	E_40681	527.309	2	1052.6	1052.63	-0.031	0	62.27	11	20	K	GPIVVNSVIR	R		Deide_01281
	E_109212	741.363	2	1480.71	1480.84	-0.125	0	61.94	41	53	R	SQKPNLQPLTVTR	G		Deide_01281
	O2_24131	836.449	2	1670.88	1670.88	0.002	0	52.82	138	152	K	VTDMIHAPFLSAITR	A		Deide_01290
	O2_24522	563.3	3	1686.88	1686.88	0.002	0	44.06	138	152	K	VTDMIHAPFLSAITR	A	Oxidation (M)	Deide_01290
	E_158586	971.91	2	1941.81	1941.91	-0.101	0	40.36	81	98	R	TGMYMAVIGTPDEEGVLK	A	Oxidation (M), Oxidation (M)	Deide_01300
	E_45616	542.88	2	1083.74	1083.64	0.105	0	46.6	147	155	K	VQQTVLLQR	-		Deide_01300
	E_36139	510.753	2	1019.49	1019.53	-0.037	0	35.72	14	22	K	ISLADWSTK	G		Deide_01310
	O2_36901	1176.61	2	2351.2	2351.2	0.003	0	68.56	30	49	K	EEGQVLLAPLLEELAEWQER	L		Deide_01310
	O2_27896	922.027	2	1842.04	1842.04	0.004	0	67.24	50	65	R	LYAENQQALLIVLQAR	D		Deide_01310
	E_38365	519.189	2	1036.36	1036.55	-0.185	1	49.51	114	122	R	KGMIGVFNR	S	Oxidation (M)	Deide_01310
	O2_4895	511.285	2	1020.55	1020.55	0.001	1	37.48	114	122	R	KGMIGVFNR	S		Deide_01310
	E_62308	595.806	2	1189.6	1189.57	0.025	0	68.58	123	132	R	SHYEDALVTR	V		Deide_01310
	E_52932	572.301	2	1142.59	1142.63	-0.042	0	74.94	136	145	K	LIDVVTAEQR	L		Deide_01310
	O2_16754	711.357	2	1420.7	1420.7	0.001	0	57.98	166	176	K	FYLHISQEEQK	R		Deide_01310
	O2_21388	526.607	3	1576.8	1576.8	0.001	1	39.92	166	177	K	FYLHISQEEQKR	R		Deide_01310
	E_12587	408.252	2	814.489	814.516	-0.027	0	35.45	241	247	K	IVLETLK	A		Deide_01310
	E_137283	820.871	2	1639.73	1639.79	-0.064	0	60.96	248	261	K	AMNPQYPAITYDLK	T	Oxidation (M)	Deide_01310
	O2_22778	812.908	2	1623.8	1623.8	0.005	0	56.17	248	261	K	AMNPQYPAITYDLK	T		Deide_01310
	E_132385	799.995	2	1597.97	1597.89	0.081	0	60.93	3	18	K	LLVVGGAGYIGSHTVR	Q		Deide_01370
	E_144532	853.373	2	1704.73	1704.85	-0.123	0	90.85	23	38	R	SGHEVVVLDNLSSGHR	E		Deide_01370
	E_163255	1141.54	2	2281.07	2281.17	-0.095	0	60.82	39	59	R	EALPEDVTLVQQDLLDAEGVK	A		Deide_01370
	E_154266	920.497	2	1838.98	1839.02	-0.042	0	110.67	92	108	R	NNVVGSLNLLQAIVETR	K		Deide_01370
	E_98342	707.352	3	2119.03	2118.94	0.091	0	33.67	168	187	R	YFNVCGAAPEGDIGEAHANK	T		Deide_01370
	E_160643	1010.87	2	2019.73	2019.84	-0.104	0	48.66	205	221	K	MMIFGDDYPTPDGTCIR	D	Oxidation (M), Oxidation (M)	Deide_01370
	E_61636	593.343	3	1777.01	1776.89	0.116	0	35.65	245	261	K	TQAATYNVGLGHGFSVR	E		Deide_01370
	E_50617	562.019	3	1683.04	1682.92	0.115	0	42.04	262	277	R	EVLDAVDAVTGKPLTR	E		Deide_01370
	E_13731	416.707	2	831.399	831.46	-0.061	0	35.62	300	306	K	DLGFKPR	F		Deide_01370
	E_86593	671.841	2	1341.67	1341.74	-0.069	0	87.89	19	31	R	NLVALQSVSAQGR	M		Deide_01380
	O2_33789	710.029	3	2127.07	2127.06	0.005	0	37.43	202	221	R	VADSDLHSSLGAVVDNPLYR	L		Deide_01380
	E_89318	681.224	2	1360.43	1360.68	-0.243	0	84.81	123	136	K	DGLIMGVSAGQAAR	L	Oxidation (M)	Deide_01400
	E_148593	873.308	2	1744.6	1744.88	-0.28	0	67.21	170	185	R	GIVLYPMGAIDTPENR	E		Deide_01400
	E_149951	881.35	2	1760.68	1760.88	-0.191	0	68.21	170	185	R	GIVLYPMGAIDTPENR	E	Oxidation (M)	Deide_01400
	E_3478	342.705	2	683.395	683.422	-0.026	0	32.49	35	40	R	VLDLPK	E		Deide_01410
	E_28473	475.746	2	949.477	949.517	-0.04	0	42.63	48	54	R	FFVWVPR	E		Deide_01410
	E_63195	598.302	3	1791.88	1791.86	0.023	0	36.47	103	118	R	LAMEYSPHGAVPYVSR	V	Oxidation (M)	Deide_01410
	E_17194	430.726	2	859.437	859.44	-0.002	0	56.48	119	126	R	VDAGTLER	V		Deide_01410
	E_159618	988.954	2	1975.89	1976.02	-0.128	0	101.76	129	147	R	EAGAAEVVTSADLLQSFLR	W		Deide_01410
	E_31069	489.289	2	976.563	976.526	0.037	0	38.92	159	167	R	AVEVLMTAK	D	Oxidation (M)	Deide_01410
	E_40774	527.864	3	1580.57	1580.79	-0.217	1	32.23	159	172	R	AVEVLMTAKDDAFR	L	Oxidation (M)	Deide_01410
	E_159417	984.899	2	1967.78	1968.04	-0.252	0	44.44	178	195	R	LQAGEPVTELDVQAVIMR	Q		Deide_01410
	E_86604	671.877	2	1341.74	1341.74	0.003	1	61.13	276	287	R	ARDAALSLLQER	F		Deide_01410
	E_49686	558.351	2	1114.69	1114.6	0.089	0	85.37	278	287	R	DAALSLLQER	F		Deide_01410
	O1_48256	952.511	2	1903.01	1903.01	0.003	0	67.1	346	364	R	TLTSGLAVTVEPGTYPAAR	G		Deide_01410
	E_130547	793.378	2	1584.74	1584.84	-0.1	0	63.5	390	404	R	APFVLGSAQPWSAVR	A		Deide_01410
	O2_12550	643.864	2	1285.71	1285.71	0	1	58.36	60	71	K	KGGPAVVFEQVR	G		Deide_01420
	O2_21510	791.447	2	1580.88	1580.88	0.002	0	40.97	88	103	R	TALALGVPDLNDLAAK	V		Deide_01420
	O2_15399	690.848	2	1379.68	1379.68	0.002	1	70.86	1	12	-	MKTIQDTIGDMK	H		Deide_01434
	O2_15922	698.846	2	1395.68	1395.67	0.003	1	69.08	1	12	-	MKTIQDTIGDMK	H	Oxidation (M)	Deide_01434
	O2_7282	561.28	2	1120.55	1120.54	0.001	0	50.8	3	12	K	TIQDTIGDMK	H		Deide_01434
	E_70431	617.843	2	1233.67	1233.67	0	1	46.08	26	36	K	TAAQLQKEFAK	Q		Deide_01434
	O2_23108	817.94	2	1633.87	1633.86	0.004	1	83.63	33	47	K	EFAKQQASMVAVLGR	Q		Deide_01434
	O2_23530	825.937	2	1649.86	1649.86	0.004	1	73.86	33	47	K	EFAKQQASMVAVLGR	Q	Oxidation (M)	Deide_01434
	E_57260	580.321	2	1158.63	1158.62	0.01	0	80.64	37	47	K	QQASMVAVLGR	Q		Deide_01434
	E_59813	588.285	2	1174.56	1174.61	-0.057	0	73.17	37	47	K	QQASMVAVLGR	Q	Oxidation (M)	Deide_01434
	O2_32142	1022.51	2	2043.01	2043.01	0.002	1	79.42	48	63	R	QQKELQQVQQELEEMR	R		Deide_01434
	O2_32414	687.341	3	2059	2059	0.002	1	50.8	48	63	R	QQKELQQVQQELEEMR	R	Oxidation (M)	Deide_01434
	E_139484	830.315	2	1658.62	1658.79	-0.178	0	91.1	51	63	K	ELQQVQQELEEMR	R		Deide_01434
	O2_24214	838.402	2	1674.79	1674.79	0.001	0	82.23	51	63	K	ELQQVQQELEEMR	R	Oxidation (M)	Deide_01434
	O2_27316	908.455	2	1814.89	1814.89	0	1	38.89	51	64	K	ELQQVQQELEEMRR	K		Deide_01434
	O2_27639	611.305	3	1830.89	1830.89	0.004	1	33.24	51	64	K	ELQQVQQELEEMRR	K	Oxidation (M)	Deide_01434
	O2_3312	472.775	2	943.536	943.534	0.002	0	42.7	95	102	R	QTVQDLLK	R		Deide_01434
	O2_6656	550.825	2	1099.64	1099.63	0.001	1	46.44	95	103	R	QTVQDLLKR	V		Deide_01434
	E_19337	442.567	3	1324.68	1324.72	-0.042	1	57.97	103	114	K	RVNPGIEGNLTR	A		Deide_01434
	O1_22248	585.319	2	1168.62	1168.62	0.004	0	71.24	104	114	R	VNPGIEGNLTR	A		Deide_01434
	O2_26677	893.45	2	1784.89	1784.88	0.002	0	92.6	115	133	R	AGDAVAGMAQGDKPGTALR	A		Deide_01434
	O2_27032	901.449	2	1800.88	1800.88	0.005	0	94.66	115	133	R	AGDAVAGMAQGDKPGTALR	A	Oxidation (M)	Deide_01434
	O2_15075	685.394	2	1368.77	1368.77	0.001	0	89.74	87	100	K	LALVGVSALEGQGR	V		Deide_01450
	O1_44324	869.512	2	1737.01	1737	0.005	1	112.88	13	27	R	KPLVLVIEDEKDIAR	F		Deide_01470
	O1_34103	700.431	2	1398.85	1398.85	0.002	1	92.47	81	93	R	KTSNTPIIILTAK	D		Deide_01470
	E_75742	636.364	2	1270.71	1270.75	-0.036	0	60.66	82	93	K	TSNTPIIILTAK	D		Deide_01470
	O1_56411	1102.9	3	3305.68	3305.67	0.008	1	61.74	94	123	K	DGIQDKVEGLDSGADDYLIKPFSIEELLAR	V		Deide_01470
	O1_55355	884.127	3	2649.36	2649.35	0.006	0	66.92	100	123	K	VEGLDSGADDYLIKPFSIEELLAR	V		Deide_01470
	E_63407	599.226	2	1196.44	1196.66	-0.225	1	36.88	130	140	R	RVNPAVTGEVR	V		Deide_01470
	E_39129	521.25	2	1040.48	1040.56	-0.076	0	70.47	131	140	R	VNPAVTGEVR	V		Deide_01470
	E_64349	601.781	2	1201.55	1201.61	-0.065	0	96.23	141	151	R	VADLVMNLDGR	E		Deide_01470
	E_67081	609.796	2	1217.58	1217.61	-0.03	0	99.52	141	151	R	VADLVMNLDGR	E	Oxidation (M)	Deide_01470
	O1_44943	588.642	3	1762.9	1762.9	0.001	1	56.23	141	155	R	VADLVMNLDGREIFR	G	Oxidation (M)	Deide_01470
	E_70133	616.829	2	1231.64	1231.68	-0.038	0	75.9	166	175	K	EFELLELLAR	N		Deide_01470
	E_24309	459.168	2	916.321	916.461	-0.14	1	39.2	211	218	R	KLEEGGER	R		Deide_01470
	E_36331	511.217	2	1020.42	1020.52	-0.105	1	68.11	226	234	R	GVGYVLREE	-		Deide_01470
	E_87265	673.746	2	1345.48	1345.68	-0.206	0	55.66	22	33	R	ESISTQGELVQR	L		Deide_01490
	E_34433	503.955	3	1508.84	1508.8	0.048	0	39.77	104	118	R	TADGHATGVALLLDR	L		Deide_01490
	O2_11572	628.852	2	1255.69	1255.69	0.001	0	56.3	23	34	R	EGGVQVQVIATR	A		Deide_01500
	E_35450	509.137	2	1016.26	1016.56	-0.302	0	71.65	10	19	R	GSTLALAQTR	W		Deide_01510
	O1_35520	718.348	2	1434.68	1434.68	0.004	1	44.13	25	35	R	LKEEWPDTDFR	I		Deide_01510
	E_34419	503.87	2	1005.73	1005.48	0.245	0	40.25	48	56	R	ESLEAMAQK	G		Deide_01510
	O1_15390	529.792	2	1057.57	1057.57	0.003	0	39.21	65	73	K	EIEDALLQK	R		Deide_01510
	E_66568	607.89	2	1213.77	1213.67	0.099	1	38.74	65	74	K	EIEDALLQKR	I		Deide_01510
	O2_4287	498.296	2	994.578	994.581	-0.003	0	45.56	75	83	R	IDIAVHSLK	D		Deide_01510
	O1_46438	911.977	2	1821.94	1821.94	0.003	0	55.11	84	100	K	DLPTEQPEGLEVASIPK	R		Deide_01510
	E_27489	470.719	2	939.423	939.514	-0.09	0	52.62	117	125	R	LADLPQGAR	V		Deide_01510
	O1_36384	486.941	3	1457.8	1457.8	0.001	0	39.61	139	150	R	AYRPDLQVIDLR	G		Deide_01510
	E_139352	829.868	2	1657.72	1657.87	-0.146	0	69.01	257	273	K	GGVLTLEGWVGALDGSK	V		Deide_01510
	O2_11853	632.833	2	1263.65	1263.65	0.002	0	57.25	100	111	R	TSTPVVLTGSMR	H	Oxidation (M)	Deide_01530
	O2_40447	932.8	3	2795.38	2795.37	0.005	0	94.41	112	139	R	HAEAASWDGPGNLLDAAQVALHPATAGR	G		Deide_01530
	O2_17493	724.881	2	1447.75	1447.75	0.002	0	89.54	140	153	R	GPLVVFGGDVFDAR	T		Deide_01530
	O2_27004	900.957	2	1799.9	1799.9	0.004	0	102.8	158	175	K	VHSTAVDAFGGYPGPIGR	I		Deide_01530
	O2_3393	475.741	2	949.467	949.466	0.001	0	33.23	187	194	R	FFASPEPR	Q		Deide_01530
	O2_9916	602.329	2	1202.64	1202.64	0.002	0	87.49	195	205	R	QSFTPVQLGAR	V		Deide_01530
	O2_12015	634.889	2	1267.76	1267.76	0.002	1	64.49	4	16	K	AVIVAASRVPTGK	F		Deide_01560
	O2_36234	1152.62	2	2303.22	2303.22	0.004	0	116.12	17	39	K	FMGALADVGAVDLGAITLAETLR	R		Deide_01560
	O2_37801	820.782	3	2459.32	2459.32	0.004	1	62.51	17	40	K	FMGALADVGAVDLGAITLAETLRR	S		Deide_01560
	O2_37913	826.114	3	2475.32	2475.32	0.003	1	50.79	17	40	K	FMGALADVGAVDLGAITLAETLRR	S	Oxidation (M)	Deide_01560
	O2_39982	1361.7	2	2721.38	2721.38	0.004	0	112.12	41	67	R	SGLPAELVEDVIMGQVVQAGSGQNPAR	Q		Deide_01560
	O2_40101	1369.69	2	2737.37	2737.37	0.003	0	71.69	41	67	R	SGLPAELVEDVIMGQVVQAGSGQNPAR	Q	Oxidation (M)	Deide_01560
	O2_33536	1056.07	2	2110.12	2110.12	0.005	1	104.93	73	93	K	AGLSHEVGALTINKVCGSGLK	A		Deide_01560
	E_39163	521.311	2	1040.61	1040.63	-0.027	0	75.8	94	103	K	AVILAAQSIR	A		Deide_01560
	O2_39467	883.768	3	2648.28	2648.28	0.003	0	79.1	104	129	R	AGDQQAVLAGGMESMSNAPHLLPQAR	K		Deide_01560
	O2_39582	889.101	3	2664.28	2664.28	0.006	0	74.67	104	129	R	AGDQQAVLAGGMESMSNAPHLLPQAR	K	Oxidation (M)	Deide_01560
	O2_39660	894.434	3	2680.28	2680.27	0.01	0	54.6	104	129	R	AGDQQAVLAGGMESMSNAPHLLPQAR	K	Oxidation (M), Oxidation (M)	Deide_01560
	O2_32036	1019.49	2	2036.96	2036.95	0.008	1	70.68	168	185	K	YAISRDEQDAFATASHQK	A		Deide_01560
	E_23947	457.746	2	913.477	913.498	-0.021	0	61.35	186	194	K	AVAAIQEGR	F		Deide_01560
	O2_14039	665.879	2	1329.74	1329.74	0.003	1	54.06	195	205	R	FRDEIVPVTVR	G		Deide_01560
	O2_27339	908.994	2	1815.97	1815.97	0.003	0	91.79	337	356	R	VNVNGGAVALGHPIGASGAR	I		Deide_01560
	O2_7277	374.254	3	1119.74	1119.74	0.002	0	34.97	357	366	R	ILVTLLHALK	Q		Deide_01560
	O1_42995	839.959	2	1677.9	1677.9	0.006	0	85.19	2	15	M	SQPTLWIIESTYLK	S		Deide_01570
	E_52896	572.241	2	1142.47	1142.59	-0.126	0	85.58	16	26	K	SGDELVAVTPR	H		Deide_01570
	E_25821	463.734	2	925.453	925.491	-0.037	0	36.55	83	90	R	YTAFTPVK	R		Deide_01570
	E_45371	541.754	2	1081.49	1081.59	-0.099	1	41.21	83	91	R	YTAFTPVKR	G		Deide_01570
	O1_20371	571.821	2	1141.63	1141.62	0.004	0	76.31	94	104	R	SLELSGVPLVE	-		Deide_01570
	O2_14643	678.879	2	1355.74	1355.74	0.003	1	52.66	54	66	K	GKLTGTPDEILGR	I		Deide_01590
	O2_8814	586.321	2	1170.63	1170.62	0.002	0	56.96	56	66	K	LTGTPDEILGR	I		Deide_01590
	O2_40391	1392.67	2	2783.33	2783.32	0.01	0	48.76	69	93	R	FTTDLADFADCDLVVEAIVENEAVK	A		Deide_01590
	E_158131	964.891	2	1927.77	1927.9	-0.134	0	103.38	152	169	R	GYSTSDETAQIVTETAQK	M		Deide_01590
	O2_24938	855.901	2	1709.79	1709.78	0.004	0	86.75	173	187	K	TPLSCNDFPGFVSNR	I		Deide_01590
	O2_5995	536.819	2	1071.62	1071.62	0.001	1	54.47	260	269	R	KMVQAGLLGR	K		Deide_01590
	O2_3304	472.771	2	943.527	943.527	0	0	50.99	261	269	K	MVQAGLLGR	K		Deide_01590
	O2_18345	738.381	2	1474.75	1474.75	0.002	0	45.66	2	14	M	TTPDVGIPPFEFR	Q		Deide_01630
	E_46678	547.259	2	1092.5	1092.62	-0.114	0	67.65	20	30	R	FASGVTVITAK	D		Deide_01630
	O2_24308	839.45	2	1676.88	1676.88	0.001	1	104.29	20	35	R	FASGVTVITAKDGQQR	R		Deide_01630
	E_15329	427.253	3	1278.74	1278.61	0.123	0	62	61	71	R	AHMHALLSEDR	I		Deide_01630
	E_17794	432.646	3	1294.92	1294.61	0.307	0	43.83	61	71	R	AHMHALLSEDR	I	Oxidation (M)	Deide_01630
	O2_37781	819.427	3	2455.26	2455.25	0.005	1	117.44	123	143	R	KYQVIPAGDHTLYLGFVEYSR	Y		Deide_01630
	O2_36550	1164.59	2	2327.16	2327.16	0.003	0	114.02	124	143	K	YQVIPAGDHTLYLGFVEYSR	Y		Deide_01630
	O2_16135	702.327	2	1402.64	1402.64	-0.002	0	77.8	144	154	R	YTDDDPLVYFR	G		Deide_01630
	O2_34671	1094.51	2	2186.99	2186.99	0.005	1	67.93	144	161	R	YTDDDPLVYFRGQYHELG	-		Deide_01630
	O2_24285	839.421	2	1676.83	1676.83	0.001	0	82.37	137	151	R	IFLDATTIAESPEDR	A		Deide_01660
	O2_12449	642.811	2	1283.61	1283.6	0.004	0	74.9	240	251	R	YGSDASIFEPAK	L		Deide_01660
	O2_18202	735.93	2	1469.85	1469.85	0	0	92.1	117	132	R	VLDVGTGSGALALGLK	A		Deide_01670
	E_126879	781.414	2	1560.81	1560.91	-0.099	0	95.01	95	109	R	TLGALEVLAYTVLAK	L		Deide_01680
	O1_14028	517.791	2	1033.57	1033.57	0.001	1	42.5	118	126	R	VRIDVGGYR	K		Deide_01680
	E_6168	364.728	2	727.441	727.459	-0.018	0	47.68	140	146	R	LAVQVAK	S		Deide_01680
	O1_42566	832.891	2	1663.77	1663.76	0.004	0	52.06	147	161	K	SGEPHELQPMPAAER	R	Oxidation (M)	Deide_01680
	O1_5098	419.283	2	836.551	836.548	0.003	0	42.27	163	169	R	ILHITLK	E		Deide_01680
	O1_43850	858.879	2	1715.74	1715.74	0.001	0	79.89	170	185	K	EHPDVMTESVGEGASR	R	Oxidation (M)	Deide_01680
	E_6782	370.21	2	738.405	738.512	-0.106	0	35.46	187	192	R	LIIKPR	H		Deide_01680
	O2_15471	691.873	2	1381.73	1381.73	0.001	0	64.52	23	35	R	TGQNLDAALNPLR	S		Deide_01700
	O2_17001	477.584	3	1429.73	1429.73	0	0	51.24	60	72	R	APGRPTALDYVDR	L		Deide_01700
	O2_23082	409.2	4	1632.77	1632.77	0.003	1	31.42	73	85	R	LCTEFTELHGDRR	Y		Deide_01700
	O2_13032	651.328	2	1300.64	1300.64	0.001	0	76.68	86	98	R	YGDDPALIGGPAR	W		Deide_01700
	O2_20344	770.44	2	1538.87	1538.86	0	0	46.32	99	111	R	WQGVPVMLLLQQK	G		Deide_01700
	O2_20758	778.438	2	1554.86	1554.86	0.002	0	37.65	99	111	R	WQGVPVMLLLQQK	G	Oxidation (M)	Deide_01700
	O2_6565	549.254	2	1096.49	1096.49	-0.001	0	58.33	123	132	R	FGSANPEGYR	K		Deide_01700
	O2_42460	1089.21	3	3264.61	3264.61	0.004	1	46.29	137	166	R	LMDMADKFGLPLVSLVDTQGAYPGLEAEER	G		Deide_01700
	O2_37806	1231.13	2	2460.25	2460.25	0	0	49.43	144	166	K	FGLPLVSLVDTQGAYPGLEAEER	G		Deide_01700
	O2_38805	1287.69	2	2573.36	2573.35	0.005	0	67.68	208	230	R	VLIQENAWYSVISPEGAASIIWK	D		Deide_01700
	O2_12008	634.865	2	1267.72	1267.71	0.003	1	53.63	231	243	K	DAAKAPLAAEALK	L		Deide_01700
	O2_8398	579.813	2	1157.61	1157.61	0	0	56.86	244	253	K	LTAPDLLEMR	V		Deide_01700
	O2_8915	587.812	2	1173.61	1173.61	0.003	0	62.85	244	253	K	LTAPDLLEMR	V	Oxidation (M)	Deide_01700
	E_116007	753.334	3	2256.98	2257.13	-0.154	0	33.08	254	276	R	VVEEVIPEPAGGAHLDADAAAAR	V		Deide_01700
	O2_18471	739.411	2	1476.81	1476.81	0.003	0	82.62	287	300	R	ELAALDAAALVHQR	H		Deide_01700
	O2_12478	642.856	2	1283.7	1283.69	0.002	0	49.24	102	114	K	AGRPDAILTGTGR	I		Deide_01710
	O2_33951	714.39	3	2140.15	2140.14	0.008	0	40.49	145	166	R	AAEHAAAHDLPLIIVTASGGAR	M		Deide_01710
	O2_18086	734.354	2	1466.69	1466.69	0.001	0	87.52	167	179	R	MQESALSLMQMAK	T		Deide_01710
	O2_30753	658.336	3	1971.99	1971.98	0.002	1	43.53	248	264	R	AEFLLTHGMVDDVVDRR	E		Deide_01710
	O2_2000	416.26	2	830.506	830.505	0.001	0	50.99	273	279	R	LLGLLMR	R	Oxidation (M)	Deide_01710
	E_152448	903.339	2	1804.66	1804.93	-0.268	0	38.04	280	296	R	RPAQTPDLEVPAQEVGV	-		Deide_01710
	O2_27155	904.418	2	1806.82	1806.82	0.006	1	57.17	78	93	R	DMEALRNSLDSQEGSR	F		Deide_01720
	O2_27488	608.612	3	1822.81	1822.81	0.001	1	37.07	78	93	R	DMEALRNSLDSQEGSR	F	Oxidation (M)	Deide_01720
	O2_13549	658.343	2	1314.67	1314.67	0.004	0	75.23	94	104	R	FAQLQTHLDSR	M		Deide_01720
	O2_31911	1016.48	2	2030.95	2030.94	0.003	1	72.97	105	123	R	MDALGDGRGQQDLSEVNAR	I		Deide_01720
	O2_32200	683.319	3	2046.93	2046.94	-0.004	1	55	105	123	R	MDALGDGRGQQDLSEVNAR	I	Oxidation (M)	Deide_01720
	E_66798	608.734	2	1215.45	1215.58	-0.131	0	81.25	113	123	R	GQQDLSEVNAR	I		Deide_01720
	O2_36634	777.758	3	2330.25	2330.25	0.003	1	39.21	124	143	R	IDALQRDVTLQLAQLDDYLK	R		Deide_01720
	E_136601	817.873	2	1633.73	1633.86	-0.125	0	89.72	130	143	R	DVTLQLAQLDDYLK	R		Deide_01720
	O2_26792	895.987	2	1789.96	1789.96	0.003	1	102.02	130	144	R	DVTLQLAQLDDYLKR	R		Deide_01720
	E_81128	654.868	2	1307.72	1307.78	-0.06	0	41.28	2	13	M	SLVVLVTVPPER	A		Deide_01730
	O1_43561	853.459	2	1704.9	1704.9	0.006	0	91.31	26	41	R	LAGCVNIVGGVQSIYR	W		Deide_01730
	E_152870	906.858	2	1811.7	1811.93	-0.229	0	86.7	42	57	R	WQGDVAEDPESLLIIK	T		Deide_01730
	O1_28061	633.307	2	1264.6	1264.59	0.006	0	63.71	58	68	K	TTGDVYPDLER	R		Deide_01730
	O1_34986	474.573	3	1420.7	1420.69	0.003	1	48.31	58	69	K	TTGDVYPDLERR	I		Deide_01730
	O1_52546	752.411	3	2254.21	2254.2	0.011	1	35.37	70	88	R	IKELHSYEVPEIVALPFDR	A		Deide_01730
	O1_23885	597.801	2	1193.59	1193.58	0.005	0	82.42	89	98	R	ASSEFQAWLR	E		Deide_01730
	E_77059	641.344	2	1280.67	1280.66	0.012	0	35.12	79	89	R	AEPEDIEPLIR	R		Deide_01790
	O1_35296	714.397	2	1426.78	1426.78	0.002	0	77.65	13	24	R	VQQLDLNLDTLR	A		Deide_01810
	E_151786	896.664	3	2686.97	2687.29	-0.318	1	31.4	39	61	R	AQQSQLNNDLEDTEITLEDVEKR	L		Deide_01810
	E_105374	729.811	2	1457.61	1457.76	-0.151	1	36.18	62	73	R	LRQQEQDLATTR	E		Deide_01810
	E_62119	595.229	2	1188.44	1188.57	-0.13	0	49.29	64	73	R	QQEQDLATTR	E		Deide_01810
	E_116357	754.86	2	1507.7	1507.69	0.015	1	58.3	79	91	R	ATEEQEKNAFDAR	A		Deide_01810
	O1_43448	567.943	3	1700.81	1700.8	0.004	1	32.34	107	120	R	ADEMEEDLVPLRER	R		Deide_01810
	E_69384	615.407	3	1843.2	1842.91	0.292	0	54.71	137	152	R	ALRPTLNDLESQDDTR	I		Deide_01810
	O1_6387	436.747	2	871.48	871.476	0.004	0	59.77	170	177	K	LVADLDAR	T		Deide_01810
	O1_10700	485.806	2	969.597	969.597	0	1	83.48	190	198	K	KGLGVVEIR	A		Deide_01810
	E_14355	421.631	2	841.247	841.502	-0.255	0	43.05	191	198	K	GLGVVEIR	A		Deide_01810
	O1_44450	872.439	2	1742.86	1742.86	0.008	0	87.56	202	216	R	CTGCNVVLPVNVQQR	A		Deide_01810
	O1_11892	497.325	2	992.636	992.638	-0.003	1	47.88	217	226	R	AALGKLPPVK	C		Deide_01810
	O2_4380	500.333	2	998.651	998.649	0.003	0	46.5	198	206	R	LVLVTSLVR	R		Deide_01840
	O2_29271	951.007	2	1900	1900	0.002	1	100.17	69	85	R	MGGLEVLDILKEDEALR	S		Deide_01860
	E_61612	593.317	2	1184.62	1184.71	-0.093	0	69.08	86	96	R	SIPVIVLTTSR	A		Deide_01860
	E_37581	516.266	2	1030.52	1030.58	-0.06	0	45.78	2	10	M	TLQSVNLTR	R		Deide_01880
	O2_12641	645.376	2	1288.74	1288.73	0.003	1	45.23	11	22	R	RGETATLTLVTK	K		Deide_01880
	E_75933	637.262	2	1272.51	1272.64	-0.129	0	37.71	33	43	R	EMPAVLEELAR	S	Oxidation (M)	Deide_01880
	O2_11600	629.33	2	1256.65	1256.64	0.002	0	63.2	33	43	R	EMPAVLEELAR	S		Deide_01880
	O2_10258	607.35	2	1212.68	1212.68	0.002	0	99.95	136	147	K	LGITADLGGLQR	L		Deide_01880
	E_65037	602.938	3	1805.79	1805.93	-0.135	0	40.01	157	174	R	AAHLALTADPIDAATAER	W		Deide_01880
	O2_28898	628.332	3	1881.97	1881.97	0	0	34.04	175	191	R	WGLVTEVHASPEALFAR	A		Deide_01880
	E_68010	612.267	2	1222.52	1222.63	-0.115	0	58.09	12	21	K	DAVVYQIYPR	S		Deide_01900
	E_106729	733.765	2	1465.52	1465.64	-0.128	0	55.96	22	35	R	SFQDSNGDGVGDLR	G		Deide_01900
	O1_50215	1015.95	2	2029.88	2029.88	0.005	0	71.51	74	90	R	AIMPEFGNMDDFDELVR	E	Oxidation (M), Oxidation (M)	Deide_01900
	E_35757	509.788	2	1017.56	1017.51	0.052	0	51.85	392	400	R	DIETINASR	V		Deide_01900
	E_21299	450.307	2	898.599	898.539	0.061	0	53.31	413	420	R	ILAAVWAR	G		Deide_01900
	E_117371	757.867	2	1513.72	1513.85	-0.131	0	64.65	548	560	R	DLQLQPYQAVVLK	A		Deide_01900
	O2_27216	905.405	2	1808.8	1808.79	0.006	0	65	30	44	R	DFPYLYAGSAEYEER	Y		Deide_01930
	O2_29703	962.017	2	1922.02	1922.02	0.005	0	45.11	45	61	R	YLQTYLDAPDSLVVVAR	D		Deide_01930
	E_151587	894.796	2	1787.58	1787.81	-0.23	0	71.68	37	52	R	HDINEGESQTGVEAFR	A		Deide_01940
	E_31044	489.197	3	1464.57	1464.72	-0.155	1	37.86	66	79	K	AKDVVVMTSADGTR	A	Oxidation (M)	Deide_01940
	E_72492	625.726	2	1249.44	1249.6	-0.16	0	94.2	68	79	K	DVVVMTSADGTR	A		Deide_01940
	E_75150	633.727	2	1265.44	1265.59	-0.153	0	67.48	68	79	K	DVVVMTSADGTR	A	Oxidation (M)	Deide_01940
	E_110425	745.341	2	1488.67	1488.77	-0.105	0	51.92	80	92	R	AAAEFIIHGEYLR	T		Deide_01940
	E_30677	487.198	2	972.381	972.451	-0.07	0	55.54	93	101	R	TDDGLPEAR	G		Deide_01940
	E_95876	698.8	2	1395.59	1395.76	-0.17	0	55.28	105	116	R	YVLPVGAFFDIR	D		Deide_01940
	E_143120	848.837	2	1695.66	1695.9	-0.239	1	35.7	105	119	R	YVLPVGAFFDIRDGK	I		Deide_01940
	O1_38395	758.367	2	1514.72	1514.71	0.003	0	67.09	123	134	R	VTNYYNLADWTR	Q		Deide_01940
	E_45212	540.9	2	1079.79	1079.63	0.152	0	42.07	345	354	R	LAPLSPVDLR	G		Deide_01960
	E_159860	993.366	2	1984.72	1984.99	-0.271	0	62.14	47	66	K	MSPAQGNAPGDVLSQVVTAK	N	Oxidation (M)	Deide_01990
	E_11054	397.674	2	793.333	793.481	-0.148	0	38.71	78	84	R	IPVNVPR	A		Deide_01990
	E_131749	796.832	2	1591.65	1591.78	-0.135	0	66	85	99	R	ATTYLAPEQGLDSAR	T		Deide_01990
	E_124779	774.284	2	1546.55	1546.8	-0.246	0	34.4	131	143	R	EVEIKPSEYQAVR	Y		Deide_01990
	E_18783	438.155	2	874.295	874.516	-0.221	0	33.56	144	150	R	YIIPELK	A		Deide_01990
	E_88301	677.829	2	1353.64	1353.72	-0.082	0	73.91	74	86	R	QGDVLVAVATPER	V		Deide_02060
	E_48956	556.349	3	1666.03	1665.92	0.109	1	45.26	74	89	R	QGDVLVAVATPERVGR	T		Deide_02060
	O2_37165	1193.14	2	2384.26	2384.26	0.001	0	110.4	16	38	R	LLGTPSPTGFTGAAVQLIEDELR	Q		Deide_02090
	O2_25587	870.459	2	1738.9	1738.9	0.003	1	70.43	49	64	K	KGALTWELPGTQPDAR	H		Deide_02090
	O2_22489	806.411	2	1610.81	1610.81	0.002	0	79.32	50	64	K	GALTWELPGTQPDAR	H		Deide_02090
	O2_25301	863.939	2	1725.86	1725.86	0.001	0	111.17	65	80	R	HVTFSGHVDTLGAMVR	G		Deide_02090
	O2_25669	871.937	2	1741.86	1741.86	0.003	0	84.35	65	80	R	HVTFSGHVDTLGAMVR	G	Oxidation (M)	Deide_02090
	O2_5325	522.327	2	1042.64	1042.64	0.001	0	60.8	115	124	R	VLTGTVVNIK	Q		Deide_02090
	O2_5127	516.809	2	1031.6	1031.6	0.002	0	56.06	175	184	R	AVLTPAGYLK	S		Deide_02090
	O2_7191	559.342	2	1116.67	1116.67	0.003	0	68.64	192	202	K	AAVALFLGVTR	A		Deide_02090
	O2_27795	919.427	2	1836.84	1836.83	0.008	0	68.52	289	304	R	TDIYTFYASDGTAAWR	A		Deide_02090
	O2_35048	1108.05	2	2214.07	2214.07	0.005	0	78.83	305	326	R	AGGDYPVALIGPGVDASHAYER	M		Deide_02090
	O2_8802	586.297	2	1170.58	1170.58	-0.002	0	61.79	141	151	R	VQGAPAALECR	E		Deide_02110
	O2_4704	507.801	2	1013.59	1013.59	0	0	44.36	152	160	R	EVQTVLIGR	T		Deide_02110
	O2_17294	720.379	2	1438.74	1438.75	-0.002	0	99.65	184	196	R	FYVDTAALDLVGR	M		Deide_02110
	O2_7529	566.313	2	1130.61	1130.61	0.002	0	61.3	73	82	R	SNLDPFLVAR	A		Deide_02130
	O2_15552	692.915	2	1383.82	1383.81	0.002	0	57.87	97	108	R	ELFLPVIGDIIR	S		Deide_02130
	O2_22578	808.446	2	1614.88	1614.87	0.004	0	50.01	131	146	R	ILAANGTVGIFPEGTR	G		Deide_02130
	O2_18962	747.408	2	1492.8	1492.8	0.002	0	51.12	147	163	R	GGSGGELHGGVALIAAK	G		Deide_02130
	O2_10935	618.383	2	1234.75	1234.75	0.001	1	47.71	164	175	K	GRAPILPVGISR	D		Deide_02130
	O2_4931	511.823	2	1021.63	1021.63	0.002	0	48.62	166	175	R	APILPVGISR	D		Deide_02130
	E_14366	421.669	2	841.323	841.47	-0.146	0	41.38	184	191	R	FGPPISPK	G		Deide_02130
	E_93727	692.23	2	1382.44	1382.78	-0.331	0	66.14	200	212	R	ELGTVLTDLARPV	-		Deide_02130
	O1_30688	660.845	2	1319.67	1319.67	0.002	0	66.15	25	35	R	YPLTLTDDLNR	K		Deide_02140
	E_162689	1095.46	2	2188.91	2189.12	-0.207	0	42.47	46	65	R	IVSVLPSTTETLCALGVCNR	L		Deide_02140
	O1_46476	912.961	2	1823.91	1823.9	0.002	0	113.47	66	81	R	LVGVDTFSDYPQQVTR	L		Deide_02140
	E_12802	409.63	2	817.245	817.448	-0.203	0	52.76	153	159	K	ALVTQMR	R		Deide_02140
	O1_22380	586.358	2	1170.7	1170.7	0.004	1	47.19	161	170	R	DIARIEILTK	N		Deide_02140
	O1_30008	653.331	2	1304.65	1304.64	0.005	0	44.22	206	217	R	NIIPASMGDFPK	V	Oxidation (M)	Deide_02140
	E_30803	487.674	2	973.333	973.523	-0.19	0	46.03	218	225	K	VDPEFIVR	Q		Deide_02140
	O1_32786	685.391	2	1368.77	1368.76	0.005	0	96.15	226	237	R	QNPQLILSTDLK	D		Deide_02140
	O1_45376	595.004	3	1781.99	1781.99	0.001	1	35.78	226	241	R	QNPQLILSTDLKDLGK	R		Deide_02140
	E_3107	336.79	2	671.565	671.397	0.169	0	42.81	274	279	R	LAEALR	G		Deide_02140
	E_1220	321.479	3	961.415	961.596	-0.181	0	38.07	284	291	R	IIHPELLK	-		Deide_02140
	O2_24974	571.3	3	1710.88	1710.88	-0.003	0	37.21	93	108	R	VAQAVHEGTPLPAEHR	Y		Deide_02170
	O2_12386	641.31	2	1280.61	1280.6	0.002	0	34.85	109	120	R	YGPPEEIPVGSH	-		Deide_02170
	O2_37756	1227.16	2	2452.3	2452.3	0.005	0	79.31	33	57	R	LAGALAALEGADWGLLLSGEDALAR	Q		Deide_02180
	O2_8823	586.344	2	1170.67	1170.67	0.002	0	96.24	58	69	R	QLASLVGGGTLR	V		Deide_02180
	O2_26305	885.464	2	1768.91	1768.91	0.002	0	79.23	79	96	R	EALAGAGLAVAGLDAEWR	G		Deide_02180
	O2_23253	821.429	2	1640.84	1640.84	0.003	0	78.32	100	113	R	AVWLLEPDAETLER	A		Deide_02180
	O2_32989	1042.54	2	2083.07	2083.07	0.002	0	80.3	145	165	R	DSVTLSGHADAPLAVLFGTGR	A		Deide_02180
	O2_27695	917.51	2	1833.01	1833	0.006	0	87.83	166	184	R	APEAAGAPPSDLSVALVLR	D		Deide_02180
	E_24357	459.307	2	916.599	916.498	0.102	0	52.63	199	206	R	TTVQLAER	L		Deide_02180
	E_88681	679.332	3	2034.97	2034.95	0.025	1	59.32	510	528	K	GKEDPSADLTDEQAAVYAR	L		Deide_02180
	E_154960	925.927	2	1849.84	1849.83	0.006	0	67.73	512	528	K	EDPSADLTDEQAAVYAR	L		Deide_02180
	E_110476	745.397	2	1488.78	1488.83	-0.051	0	83.68	545	558	R	FIIASNATLAEIAR	R		Deide_02180
	E_70308	617.344	2	1232.67	1232.65	0.022	1	31.5	559	568	R	RIPYTEADLR	A		Deide_02180
	E_44791	539.294	2	1076.57	1076.55	0.023	0	34.31	560	568	R	IPYTEADLR	A		Deide_02180
	E_10636	393.247	2	784.479	784.481	-0.001	1	35.46	585	591	K	ILEVVRG	-		Deide_02180
	E_70721	619.156	2	1236.3	1236.59	-0.295	0	36.3	31	40	K	LQAMQQEFSR	G		Deide_02190
	O2_5103	516.28	2	1030.55	1030.55	0.001	0	59.2	360	368	R	DPELVGFVR	R		Deide_02200
	E_35528	509.228	2	1016.44	1016.46	-0.018	0	32.69	95	103	R	AMGPEDLER	R		Deide_02210
	O2_10638	614.357	2	1226.7	1226.7	0.001	1	38.25	115	124	K	LLAEIRDELR	R		Deide_02220
	O2_22783	812.946	2	1623.88	1623.88	0	1	68.02	1	14	-	MNRIEAHLLATDLK	F		Deide_02240
	O2_10507	612.353	2	1222.69	1222.69	-0.001	0	70.08	4	14	R	IEAHLLATDLK	F		Deide_02240
	O2_1773	404.239	2	806.463	806.465	-0.002	0	44.07	15	21	K	FAIISTR	W		Deide_02240
	E_40610	526.9	2	1051.79	1051.56	0.229	0	54.7	22	29	R	WNHLIVDR	L		Deide_02240
	O2_21526	791.921	2	1581.83	1581.83	0.002	0	93.51	30	44	R	LVEGAELAFVQHGGR	S		Deide_02240
	O2_35373	1122.57	2	2243.13	2243.12	0.007	0	75.29	45	64	R	SENLDHYLSPGAYEVPLIAR	K		Deide_02240
	O2_37062	593.812	4	2371.22	2371.22	0	1	31.45	45	65	R	SENLDHYLSPGAYEVPLIARK	L		Deide_02240
	O2_33079	696.708	3	2087.1	2087.1	-0.002	1	33.59	132	151	K	AGNKGAEATLAMIETVNLLR	Q	Oxidation (M)	Deide_02240
	O2_25114	859.463	2	1716.91	1716.91	0.002	0	91.63	136	151	K	GAEATLAMIETVNLLR	Q	Oxidation (M)	Deide_02240
	O2_16869	713.421	2	1424.83	1424.82	0.004	0	46.92	2	14	M	TLASIPELLAELR	A		Deide_02250
	O2_30381	652.351	3	1954.03	1954.03	0.003	0	74.52	109	126	R	AATIAALVNPEARPEEFR	R		Deide_02250
	O2_9354	594.829	2	1187.64	1187.64	0	0	31.7	179	188	R	LPELLEFAEK	H		Deide_02250
	O2_9489	596.341	2	1190.67	1190.67	0.002	0	97.62	193	203	K	VGSIEALIAYR	M		Deide_02250
	E_144914	854.885	2	1707.76	1707.85	-0.091	0	48.13	212	226	R	LVAEADLPTEYGQFR	I		Deide_02250
	E_76404	639.158	2	1276.3	1276.57	-0.27	0	51.22	278	289	R	DAAMQAIAEEGR	G	Oxidation (M)	Deide_02250
	O2_11914	633.831	2	1265.65	1265.64	0.003	0	82.37	1	11	-	MFTGIIEQVGR	V	Oxidation (M)	Deide_02260
	O2_15899	698.375	2	1394.74	1394.73	0.002	0	61.23	26	38	R	TSPNPPVGCVIVR	D		Deide_02270
	O2_12868	432.895	3	1295.66	1295.66	0.002	0	65.3	51	62	R	AGEPHAEVFALR	E		Deide_02270
	O2_26224	883.423	2	1764.83	1764.83	0.005	0	70.97	70	85	R	GATAYVTLEPCSHFGR	T		Deide_02270
	O2_39071	1301.69	2	2601.36	2601.36	0.005	0	113.85	86	111	R	TPPCADALVAAGVSQVVIAALDPNPR	V		Deide_02270
	O2_2664	449.721	2	897.428	897.427	0.002	0	41.81	158	165	K	YAMTLDGK	V		Deide_02270
	O2_33000	695.708	3	2084.1	2084.1	0.005	1	69.62	166	187	K	VAALDASGRGEANGLVTGLASR	A		Deide_02270
	O2_11159	622.834	2	1243.65	1243.65	0.001	0	48.27	175	187	R	GEANGLVTGLASR	A		Deide_02270
	O2_36775	1172.11	2	2342.2	2342.2	0.007	0	74.14	195	217	R	NEVDGIAVGSGTVITDDPLLTTR	G		Deide_02270
	O2_29183	949.487	2	1896.96	1896.95	0.005	1	39.56	218	235	R	GVEGGRDPRPVVFDGQGR	T		Deide_02270
	O2_37140	1191.61	2	2381.2	2381.2	0.008	0	122.81	260	282	R	HEAAGAQVIYATQPSEALAELGR	L		Deide_02270
	O2_37760	818.466	3	2452.38	2452.37	0.003	0	31.18	317	339	K	LLGAGLNPLTAPVRPMHEAQVLR	D		Deide_02270
	O2_37869	823.799	3	2468.38	2468.37	0.006	0	38.48	317	339	K	LLGAGLNPLTAPVRPMHEAQVLR	D	Oxidation (M)	Deide_02270
	O2_21297	787.925	2	1573.83	1573.84	-0.001	0	75.79	340	353	R	DVTFESLGPDLLIR	G		Deide_02270
	O2_2660	449.262	2	896.51	896.508	0.002	0	45.34	354	361	R	GLLNDIPR	L		Deide_02270
	O2_37537	1218.04	2	2434.07	2434.07	0	0	96.39	98	117	K	QLNEEEDEESYTLSFLMTEK	T		Deide_02280
	O2_37705	1226.04	2	2450.07	2450.07	0.001	0	60.62	98	117	K	QLNEEEDEESYTLSFLMTEK	T	Oxidation (M)	Deide_02280
	O2_40521	936.096	3	2805.26	2805.26	0	1	62.11	98	120	K	QLNEEEDEESYTLSFLMTEKTNR	F		Deide_02280
	O1_24797	605.333	2	1208.65	1208.65	0	0	40.07	141	153	K	SAPAVTPTAAAPR	A		Deide_02280
	O2_6631	550.297	2	1098.58	1098.58	-0.003	0	46.71	154	164	R	AQQPAAAAPFK	V		Deide_02280
	O2_19932	763.905	2	1525.8	1525.8	-0.004	1	59.87	154	168	R	AQQPAAAAPFKVGDR	V		Deide_02280
	O1_40562	793.38	2	1584.74	1584.74	0.003	0	95.11	173	185	K	FSQLDYENEATIR	A		Deide_02280
	O2_38740	642.063	4	2564.22	2564.21	0.007	1	51.53	192	213	R	YLVHSEDSTAEDTWVTADRLTR	F		Deide_02280
	O2_6664	551.268	2	1100.52	1100.53	-0.004	0	47.33	251	259	R	YTYLTGNNR	S		Deide_02280
	O2_11593	629.295	2	1256.58	1256.58	-0.003	0	57.55	260	270	R	SGTYTYNPAQR	T		Deide_02280
	O2_12973	650.339	3	1948	1948	-0.006	0	65.71	276	293	K	GGELSTRPVTGEYVNTLR	N		Deide_02280
	E_94413	694.93	2	1387.85	1387.75	0.092	0	41.13	294	306	R	NGPIIMLLFADGK	G		Deide_02280
	E_97196	702.92	2	1403.83	1403.75	0.077	0	70.01	294	306	R	NGPIIMLLFADGK	G	Oxidation (M)	Deide_02280
	O2_14370	673.353	2	1344.69	1344.69	0.004	0	48.79	168	179	R	LTVTTNESPDLR	N		Deide_02310
	O2_11646	629.855	2	1257.69	1257.69	0.002	0	45.12	229	240	R	VGLLTVDTGEVR	W		Deide_02310
	O2_11527	627.876	2	1253.74	1253.73	0.003	0	62.42	484	495	K	VSVPIVGISDLR	Q		Deide_02310
	O1_14971	525.821	2	1049.63	1049.62	0.004	0	35.97	137	146	R	ELVPLPGIGR	W		Deide_02320
	O2_19266	751.927	2	1501.84	1501.84	0.004	0	103.2	19	34	R	MISGAAGGALLLMGLK	K		Deide_02360
	O2_19733	759.925	2	1517.84	1517.83	0.004	0	112.37	19	34	R	MISGAAGGALLLMGLK	K	Oxidation (M)	Deide_02360
	O2_20164	767.92	2	1533.83	1533.83	0	0	118.56	19	34	R	MISGAAGGALLLMGLK	K	Oxidation (M), Oxidation (M)	Deide_02360
	O2_28038	925.538	2	1849.06	1849.06	0.003	1	96.64	36	53	K	RGILGLTLAGVGGYLAYR	A		Deide_02360
	E_142887	847.378	2	1692.74	1692.96	-0.215	0	83.65	37	53	R	GILGLTLAGVGGYLAYR	A		Deide_02360
	O2_37462	1212.15	2	2422.28	2422.28	0.004	1	89.49	98	118	R	KLENLPQIMSHLESVTVLDEK	R		Deide_02360
	O2_37595	813.766	3	2438.28	2438.27	0.004	1	57.1	98	118	R	KLENLPQIMSHLESVTVLDEK	R	Oxidation (M)	Deide_02360
	O2_36142	1148.1	2	2294.19	2294.18	0.005	0	74.43	99	118	K	LENLPQIMSHLESVTVLDEK	R		Deide_02360
	O2_37717	817.771	3	2450.29	2450.28	0.007	1	63.25	99	119	K	LENLPQIMSHLESVTVLDEKR	S		Deide_02360
	O2_40677	944.49	3	2830.45	2830.44	0.009	1	54.69	122	146	R	WVAKAPLGTHVEWEAEIVNDKPGER	I		Deide_02360
	O2_36858	1174.09	2	2346.17	2346.16	0.007	0	91.51	126	146	K	APLGTHVEWEAEIVNDKPGER	I		Deide_02360
	O2_40564	1405.7	2	2809.39	2809.38	0.009	0	108.88	147	174	R	IGWHSLPGATVDNAGSVQFESLPGGGTR	V		Deide_02360
	O2_30262	974.562	2	1947.11	1947.11	0.004	0	95.42	175	194	R	VHVALSYRPPAGALGAAVAK	L		Deide_02360
	O2_33175	1047.01	2	2092.01	2092.01	0.002	0	110.42	195	212	K	LFGEEPSQQIAEDLQNFK	A		Deide_02360
	O1_15688	532.275	2	1062.54	1062.54	0.001	1	63.55	213	222	K	ATFEGTNPKV	-		Deide_02360
	O2_15456	691.843	2	1381.67	1381.67	0.004	0	35.41	153	164	K	SGAPFTNYILNW	-		Deide_02370
	O1_25070	607.349	2	1212.68	1212.68	0	0	58.96	59	71	R	SAAEAIAAALGLR	D		Deide_02380
	O2_18861	745.884	2	1489.75	1489.75	0.001	0	73.43	133	145	R	DLVTQGIEQGQFR	A		Deide_02390
	O2_37318	1202.6	2	2403.18	2403.17	0.001	1	52.63	178	200	R	DVADQYADMLLGGLLVPQRGEGS	-		Deide_02390
	O2_25323	864.436	2	1726.86	1726.85	0.004	1	61.1	66	79	R	AWNRYPDLHADTLR	A		Deide_02400
	O2_9814	600.806	2	1199.6	1199.59	0.003	0	64.95	70	79	R	YPDLHADTLR	A		Deide_02400
	O2_36382	1158.62	2	2315.22	2315.22	0.005	0	76.93	82	104	R	VAAYEGWDAGGVVLTPGSNVLIK	I		Deide_02400
	E_160472	1006.49	3	3016.46	3016.58	-0.12	0	37.68	155	184	K	AALAANPPGVLYITQPHAPTGFVDGVDAVR	E		Deide_02400
	O2_24823	852.946	2	1703.88	1703.87	0.005	0	82.45	236	251	R	AGYALTSPELAENLQK	L		Deide_02400
	O2_41305	1463.25	2	2924.48	2924.48	0.002	0	66.65	252	277	K	LVSAFTMNTLTQCALEVALEQPAYVR	Q		Deide_02400
	O2_39792	899.472	3	2695.39	2695.39	0.003	0	58.44	290	313	R	VLDALQAHPTCQALPSQGNFFLLR	T		Deide_02400
	O2_33496	1055.07	2	2108.13	2108.13	0.005	0	82.69	314	332	R	TPDPQVAYETLLSHGIVIR	R		Deide_02400
	O2_35617	567.065	4	2264.23	2264.23	0.004	1	47.74	314	333	R	TPDPQVAYETLLSHGIVIRR	Q		Deide_02400
	O2_19930	763.897	2	1525.78	1525.78	0.002	1	53.82	333	345	R	RQDNLPGLQGCLR	I		Deide_02400
	O2_15100	685.848	2	1369.68	1369.68	0.004	0	46.18	334	345	R	QDNLPGLQGCLR	I		Deide_02400
	O2_32174	1023.06	2	2044.1	2044.1	0.004	0	113.08	346	365	R	IAIGTPAENDALIQAVQALH	-		Deide_02400
	O2_39968	1361.19	2	2720.37	2720.37	0.006	0	118.34	2	27	M	SLLGQPAPDFTLPSSTGENITLGSYR	G		Deide_02430
	O2_41381	980.817	3	2939.43	2939.43	-0.007	0	40.12	31	55	K	HVVLVFYPLDFSPVCSMQLPEYSGR	Q		Deide_02430
	O2_41478	986.152	3	2955.43	2955.43	0.003	0	66.26	31	55	K	HVVLVFYPLDFSPVCSMQLPEYSGR	Q	Oxidation (M)	Deide_02430
	O2_24203	837.928	2	1673.84	1673.84	0.003	0	133.75	56	71	R	QDDFADAGAVILGINR	D		Deide_02430
	O2_28760	939.97	2	1877.93	1877.92	0.003	0	47.31	79	95	K	AWAADYGIEVPLLADMK	C	Oxidation (M)	Deide_02430
	O2_2019	417.248	2	832.482	832.481	0.002	0	32.7	115	121	R	AVFLIDR	E		Deide_02430
	O2_15201	458.601	3	1372.78	1372.78	-0.001	1	38.48	115	126	R	AVFLIDREGVVR	F		Deide_02430
	O2_3529	479.29	2	956.566	956.565	0.001	0	47.11	46	54	K	AVGILELSR	G		Deide_02440
	O2_25794	874.437	2	1746.86	1746.86	0.005	0	78.73	67	82	R	TAECVAAAQIMGLAWR	G		Deide_02440
	O2_25877	876.452	2	1750.89	1750.88	0.005	0	59.21	83	100	R	GQLGLPDGGLVDSPAEAR	A		Deide_02440
	O2_32246	1025.03	2	2048.05	2048.04	0.005	0	36.94	190	208	K	SQFSGLAVSETVTPEVIER	R		Deide_02440
	O2_34943	735.724	3	2204.15	2204.14	0.006	1	64.57	190	209	K	SQFSGLAVSETVTPEVIERR	R		Deide_02440
	O1_54681	838.406	3	2512.2	2512.19	0.006	0	53.22	83	105	K	NYHVEASCISTTSGPLNSSITFK	A		Deide_02500
	O1_10458	483.297	2	964.58	964.578	0.002	1	31.97	110	117	R	TVMLVFKK	M		Deide_02500
	O1_11329	491.295	2	980.576	980.573	0.003	1	34.9	110	117	R	TVMLVFKK	M	Oxidation (M)	Deide_02500
	O1_34792	708.375	2	1414.73	1414.73	0.003	1	72.14	53	64	K	KFNDANPNIQVR	A		Deide_02550
	E_78022	644.36	2	1286.7	1286.64	0.069	0	60.28	54	64	K	FNDANPNIQVR	A		Deide_02550
	O1_52840	1141.59	2	2281.16	2281.16	0.003	0	118.9	65	85	R	AQAQPWGTTWQQLPSLVASGR	A		Deide_02550
	O1_49441	986.033	2	1970.05	1970.05	0.004	0	99.43	86	103	R	APDVVVINEDQITAFIAR	G		Deide_02550
	E_59608	587.733	2	1173.45	1173.61	-0.155	0	78.79	104	115	R	GAVSPLTAAEMK	A		Deide_02550
	O2_9380	595.807	2	1189.6	1189.6	-0.003	0	81.07	104	115	R	GAVSPLTAAEMK	A	Oxidation (M)	Deide_02550
	O1_35452	717.361	2	1432.71	1432.7	0.004	0	82.14	124	135	R	FFGPLFQTADYK	G		Deide_02550
	O2_6439	546.81	2	1091.61	1091.61	-0.004	0	85.09	160	169	K	VGLDPNKPPR	N		Deide_02550
	E_67116	609.85	2	1217.68	1217.65	0.034	1	54.29	170	180	R	NRAEFLAAAQK	C		Deide_02550
	E_28312	474.633	2	947.251	947.508	-0.256	0	61.01	172	180	R	AEFLAAAQK	C		Deide_02550
	E_42341	533.257	2	1064.5	1064.48	0.022	0	52.55	189	198	K	NSTEAGFDPK	N		Deide_02550
	O1_49329	982.986	2	1963.96	1963.95	0.003	0	86.18	199	215	K	NLDTWGVSLYNNWVGAR	A		Deide_02550
	E_131726	796.763	2	1591.51	1591.8	-0.291	0	34.19	216	231	R	AAYAAILQNGGAMVDK	D		Deide_02550
	O1_55161	863.782	3	2588.32	2588.32	0.002	0	95.17	232	255	K	DQNAAFNSPQAVSAVQFLVDLVQK	H		Deide_02550
	O1_49964	1003	2	2003.99	2003.99	0	0	89.68	258	276	R	VARPNSTEEAELAAFSQGK	V		Deide_02550
	E_69914	616.34	2	1230.66	1230.55	0.113	0	49.94	295	304	K	MNFGVTFMPR	I	Oxidation (M), Oxidation (M)	Deide_02550
	O1_24228	600.291	2	1198.57	1198.56	0.004	0	40.44	295	304	K	MNFGVTFMPR	I		Deide_02550
	O1_25164	608.288	2	1214.56	1214.56	0.004	0	45.89	295	304	K	MNFGVTFMPR	I	Oxidation (M)	Deide_02550
	O1_35207	713.359	2	1424.7	1424.7	-0.001	0	79.62	311	324	R	DAAWGGSSHVTLPK	Q		Deide_02550
	O2_3939	488.265	2	974.514	974.519	-0.004	0	73.98	374	382	K	APISGIFDR	L		Deide_02550
	E_75737	636.36	2	1270.7	1270.7	0.006	1	52.24	414	425	K	KTVAQALNDGVR	E		Deide_02550
	O2_7887	572.307	2	1142.6	1142.6	-0.004	0	93.54	415	425	K	TVAQALNDGVR	E		Deide_02550
	O1_26446	620.337	2	1238.66	1238.66	-0.002	0	77.72	32	43	R	SGAPSVLPVEQR	V		Deide_02580
	E_26740	466.706	2	931.397	931.491	-0.093	0	50.25	48	55	R	NLVTQAMR	E		Deide_02580
	O1_31141	666.362	2	1330.71	1330.71	-0.001	0	102.43	62	73	K	LTVGTSLLDEQR	F		Deide_02580
	E_91496	685.39	2	1368.77	1368.71	0.055	0	55.5	83	94	R	QAQIQAQLNAER	E		Deide_02580
	O1_37916	750.892	2	1499.77	1499.76	0.007	0	108.07	27	41	R	FSQAPELGAGIEPGK	Q		Deide_02590
	O2_30255	974.501	2	1946.99	1946.98	0.003	1	95.3	27	44	R	FSQAPELGAGIEPGKQYR	A		Deide_02590
	E_29502	480.76	2	959.505	959.54	-0.035	1	41.24	45	53	R	AVLETSKGR	I		Deide_02590
	O2_38247	1255.66	2	2509.3	2509.29	0.005	0	70.46	54	75	R	IVVELFPDDAPMTVNSFAYLLR	H		Deide_02590
	O2_38375	1263.65	2	2525.28	2525.29	-0.002	0	83.38	54	75	R	IVVELFPDDAPMTVNSFAYLLR	H	Oxidation (M)	Deide_02590
	E_37673	516.75	2	1031.48	1031.48	0.003	0	35.64	76	83	R	HHYYDGIK	F		Deide_02590
	E_31391	491.492	3	1471.45	1471.71	-0.257	1	44.94	76	86	R	HHYYDGIKFHR	V		Deide_02590
	O2_42630	1109.82	3	3326.45	3326.44	0.005	0	49.98	87	118	R	VLEGFMAQTGDPTGTGAGGPGYDFEDEPNNQR	H		Deide_02590
	O2_42643	1115.16	3	3342.45	3342.44	0.012	0	65.09	87	118	R	VLEGFMAQTGDPTGTGAGGPGYDFEDEPNNQR	H	Oxidation (M)	Deide_02590
	E_14840	424.067	2	846.119	846.438	-0.319	0	47.78	123	130	K	GVLSMANR	G		Deide_02590
	E_17715	432.197	2	862.379	862.433	-0.054	0	49.84	123	130	K	GVLSMANR	G	Oxidation (M)	Deide_02590
	O2_37079	1188.59	2	2375.17	2375.17	0.008	0	100.63	131	152	R	GPNTNGSQFFITFVATPHLDGR	H		Deide_02590
	E_3791	344.75	2	687.485	687.37	0.115	0	35.08	153	158	R	HTVFGK	V		Deide_02590
	E_49443	557.771	2	1113.53	1113.6	-0.076	0	105.31	159	168	K	VVEGLDVLDR	L		Deide_02590
	O1_37279	742.928	2	1483.84	1483.84	0.006	1	56.72	159	171	K	VVEGLDVLDRLTR	I		Deide_02590
	O1_51352	1066.56	2	2131.1	2131.09	0.01	0	107.71	172	191	R	IQPGMAGTPDVIETAYLVEK	-		Deide_02590
	O2_34037	1074.55	2	2147.09	2147.08	0.005	0	89.55	172	191	R	IQPGMAGTPDVIETAYLVEK	-	Oxidation (M)	Deide_02590
	E_153538	913.367	2	1824.72	1824.92	-0.202	0	42	101	118	R	LSIAGDDPSLLSGVNPDR	V		Deide_02600
	E_108237	738.242	2	1474.47	1474.74	-0.272	0	57.51	158	170	R	VYPQLSQDEAVAR	L		Deide_02600
	E_122302	765.82	2	1529.62	1529.77	-0.143	0	96.86	292	305	R	AVEVTAQQGEETLR	K		Deide_02600
	O2_27263	906.525	2	1811.03	1811.03	0.004	0	88.08	100	116	R	GYAPVNVALVVTLDRPK	L		Deide_02620
	O2_36586	1165.14	2	2328.26	2328.26	0.002	0	105.5	122	144	R	AEIAQTVAGLLDLPATEVGVSFK	T		Deide_02620
	O2_1417	379.251	2	756.487	756.486	0.001	0	43.23	158	164	R	VTVLLGR	T		Deide_02620
	E_139319	829.803	2	1657.59	1657.8	-0.203	0	33.03	68	84	R	FNDDGEPGGTAGAPILK	A		Deide_02640
	E_11788	403.165	2	804.315	804.449	-0.134	0	36.58	25	31	R	VLVDGFR	V		Deide_02650
	O1_45429	893.51	2	1785.01	1785	0.001	0	86.21	57	73	R	AVFVLPVTDSGEAVLIR	Q		Deide_02650
	E_82303	659.526	2	1317.04	1316.68	0.362	0	35.11	81	93	R	ASIMEVVAGGVER	G		Deide_02650
	O1_53401	777.738	3	2330.19	2330.19	0.003	1	65.89	81	103	R	ASIMEVVAGGVERGEDLLTAAAR	E	Oxidation (M)	Deide_02650
	O2_4738	508.77	2	1015.52	1015.53	-0.005	0	76.49	94	103	R	GEDLLTAAAR	E		Deide_02650
	O2_8895	587.338	2	1172.66	1172.67	-0.005	1	35.04	157	166	R	RVVPLAEAYR	M		Deide_02650
	O2_4767	509.288	2	1016.56	1016.57	-0.004	0	37.58	158	166	R	VVPLAEAYR	M		Deide_02650
	O2_17239	719.408	2	1436.8	1436.8	0.003	0	70.46	22	34	R	EVVQAVPELAQVR	A		Deide_02680
	O2_20641	776.447	2	1550.88	1550.88	0.002	0	44.57	94	109	K	ASLLGPSLTVPVQGGR	L		Deide_02680
	O2_22280	803.928	2	1605.84	1605.84	0.002	0	62.43	19	32	K	ITDFLAPEAEFVVR	Y		Deide_02690
	E_92273	687.864	2	1373.71	1373.67	0.045	0	54.5	33	46	R	YQGGANAGHTVTAK	G		Deide_02690
	E_75172	633.843	2	1265.67	1265.71	-0.038	0	63.74	85	96	R	NLIAGGLNPELR	I		Deide_02690
	E_24474	460.211	2	918.407	918.456	-0.048	0	55.62	124	132	R	GIGPAYADR	A		Deide_02690
	E_70775	619.27	2	1236.53	1236.6	-0.073	0	85.37	140	150	R	FGDLSDDTVLR	E		Deide_02690
	O2_24178	837.448	2	1672.88	1672.88	0.003	0	83.41	184	198	R	EALLPFVQDTGSQLR	A		Deide_02690
	E_75891	637.058	3	1908.15	1908.01	0.142	0	37.8	262	279	R	VGHGPFVTEVLGDAEILR	L		Deide_02690
	E_71305	621.713	2	1241.41	1241.58	-0.171	0	57.66	51	60	K	AWNFLTDGYR	L		Deide_02700
	E_42732	535.65	2	1069.29	1069.56	-0.27	0	35.64	102	111	R	AHVAYIPDGK	I		Deide_02700
	E_1099	315.699	2	629.383	629.411	-0.028	0	34.58	112	117	K	ILGLSK	F		Deide_02700
	E_17881	433.209	2	864.403	864.471	-0.067	0	47	121	127	R	IVDLYSR	R		Deide_02700
	O1_44372	870.484	2	1738.95	1738.95	0.008	0	91.31	135	150	R	ITTQVADAVQDLLQPK	G		Deide_02700
	E_81264	655.254	2	1308.49	1308.65	-0.156	0	76.3	192	203	R	AEFMSAVQGTLR	G		Deide_02700
	E_83403	663.236	2	1324.46	1324.64	-0.187	0	71.48	192	203	R	AEFMSAVQGTLR	G	Oxidation (M)	Deide_02700
	O2_24786	851.911	2	1701.81	1701.81	0.002	0	53.46	21	34	R	HLHMNPEVGFQEHK	T		Deide_02710
	O2_20479	516.279	3	1545.82	1545.82	0.001	0	39.82	117	130	R	LLSAHPEEVPGEIR	M		Deide_02710
	O2_41810	1015.53	3	3043.56	3043.56	-0.003	0	77.17	196	225	R	GGHGAHPEETVDPIAVGAQVVANLQHVVSR	Q		Deide_02710
	O2_1859	410.222	2	818.429	818.429	0.001	0	36.94	261	267	R	TFDPALR	Q		Deide_02710
	O2_17939	731.841	2	1461.67	1461.67	0.001	0	57.86	280	292	K	GICEAHGATYDLR	Y		Deide_02710
	O2_37041	790.407	3	2368.2	2368.2	0.002	0	48.04	293	311	R	YQFGYRPLINTDWVAEQLR	E		Deide_02710
	O2_26704	894.028	2	1786.04	1786.04	0	0	81.43	16	31	K	FMVLAPVALEVLSLIR	Q	Oxidation (M)	Deide_02720
	O2_18315	737.905	2	1473.8	1473.79	0.002	1	64.94	47	59	R	DKALDFLLGQAQR	K		Deide_02720
	E_69897	616.321	2	1230.63	1230.67	-0.045	0	78.95	49	59	K	ALDFLLGQAQR	K		Deide_02720
	O2_4555	504.279	2	1006.54	1006.54	0	1	31.42	130	137	R	IFESLDKR	V		Deide_02740
	O2_3264	471.803	2	941.592	941.591	0.001	0	76.7	138	145	R	VTEVLLLR	S		Deide_02740
	O2_10636	614.354	2	1226.69	1226.7	-0.004	0	43.83	44	54	R	ATSTLPQILQR	S		Deide_02750
	E_154807	924.934	2	1847.85	1847.92	-0.065	0	79.11	5	20	R	ASLLSNLDELIEMEQK	Y	Oxidation (M)	Deide_02842
	O2_27673	916.973	2	1831.93	1831.92	0.008	0	92.89	5	20	R	ASLLSNLDELIEMEQK	Y		Deide_02842
	O2_25109	859.453	2	1716.89	1716.89	0.005	1	108.18	62	76	R	AFRNEAIPMLELGEK	L		Deide_02842
	O2_22495	806.861	2	1611.71	1611.71	0.001	0	81.66	106	118	R	FMTDDAFIHCDIK	I		Deide_02842
	O2_5815	532.781	2	1063.55	1063.55	0.002	0	46.37	162	170	R	GLNFNFQPK	L		Deide_02842
	E_13449	414.979	3	1241.91	1241.71	0.202	1	35.82	171	181	K	LPPLYLAGDKR	R		Deide_02842
	O2_21801	795.919	2	1589.82	1589.82	0.002	0	65.98	191	204	K	AVYSTVEYGVHPIR	H		Deide_02842
	O2_17071	717.38	2	1432.74	1432.74	0.004	1	75.84	228	241	K	ADGLITSGKDEVTK	D		Deide_02842
	O1_55416	1336.15	2	2670.29	2670.28	0.007	0	114.89	9	31	R	SDFETMQGALEVLQQLEVAYEVR	V	Oxidation (M)	Deide_02880
	O1_25702	409.229	3	1224.66	1224.66	0.002	0	33.92	38	48	R	TPHLLPSYAAR	A		Deide_02880
	O1_54496	828.108	3	2481.3	2481.3	0.004	0	73.33	52	76	R	LNLSCIIAGAGGAAHLPGMLAAFTR	V		Deide_02880
	O1_54639	833.44	3	2497.3	2497.29	0.006	0	88.49	52	76	R	LNLSCIIAGAGGAAHLPGMLAAFTR	V	Oxidation (M)	Deide_02880
	E_53852	575.843	2	1149.67	1149.69	-0.016	0	54.09	77	87	R	VPVLGVPVQSR	A		Deide_02880
	O1_56072	1477.81	2	2953.59	2953.59	0.001	0	65.51	88	118	R	ALSGQDSLLSIVQMPAGIPVATFAIGAAGAK	N		Deide_02880
	O1_56092	1485.81	2	2969.59	2969.59	0.006	0	94.03	88	118	R	ALSGQDSLLSIVQMPAGIPVATFAIGAAGAK	N	Oxidation (M)	Deide_02880
	O1_46690	612.651	3	1834.93	1834.92	0.005	0	57.67	119	136	K	NAALFAAAMLATTDEAVR	D		Deide_02880
	O1_47061	617.981	3	1850.92	1850.92	0.002	0	57.39	119	136	K	NAALFAAAMLATTDEAVR	D	Oxidation (M)	Deide_02880
	O1_51111	703.025	3	2106.05	2106.05	0.001	1	35.46	119	138	K	NAALFAAAMLATTDEAVRDR	L		Deide_02880
	O1_45242	889.39	2	1776.77	1776.76	0.006	0	106.05	149	165	R	SVLDDPYFDGHAQGGAE	-		Deide_02880
	O2_15816	697.376	2	1392.74	1392.74	0.002	0	81.19	34	46	R	VQVLEPDAQAPAR	L		Deide_02890
	O2_26281	884.463	2	1766.91	1766.91	0.004	0	90.73	196	212	R	SASGQVAFGPLVENVHR	S		Deide_02890
	E_124788	774.294	2	1546.57	1546.76	-0.189	0	55.04	218	232	R	TSVYPAAVPEGTEAR	A		Deide_02890
	O2_36706	779.717	3	2336.13	2336.13	0.003	0	90.84	271	292	R	VHNSGHLTQDGGGLSQFEAQVR	A		Deide_02890
	O2_29616	639.695	3	1916.06	1916.06	0.003	1	44.22	351	368	R	KLGHVNLVAPDQATLGQR	L		Deide_02890
	O2_4128	493.786	2	985.557	985.556	0.002	0	51.08	24	33	R	AVASEIAAVR	R		Deide_02920
	O2_7861	571.836	2	1141.66	1141.66	0.002	1	43.55	24	34	R	AVASEIAAVRR	E		Deide_02920
	O2_23670	828.977	2	1655.94	1655.94	0.004	0	81.88	35	50	R	ELPVVVVHGGGPVIER	E		Deide_02920
	O2_33886	1068.02	2	2134.02	2134.01	0.011	0	60.81	67	85	R	VTSPEAMDVVEMALCQLNK	Q		Deide_02920
	O2_34086	1076.01	2	2150.01	2150.01	0.004	0	83.01	67	85	R	VTSPEAMDVVEMALCQLNK	Q	Oxidation (M)	Deide_02920
	O2_34326	1084.01	2	2166.01	2166	0.007	0	75.83	67	85	R	VTSPEAMDVVEMALCQLNK	Q	Oxidation (M), Oxidation (M)	Deide_02920
	O2_20859	779.906	2	1557.8	1557.79	0.004	0	91.98	86	100	K	QLSQDVGQAVGLMGR	D		Deide_02920
	O2_21293	787.903	2	1573.79	1573.79	0.003	0	106.83	86	100	K	QLSQDVGQAVGLMGR	D	Oxidation (M)	Deide_02920
	O2_27551	609.654	3	1825.94	1825.94	0.006	1	50.21	101	116	R	DCELLRAEVLDPALGR	V		Deide_02920
	O2_5263	520.792	2	1039.57	1039.57	0.002	0	50.69	107	116	R	AEVLDPALGR	V		Deide_02920
	O2_5971	536.312	2	1070.61	1070.61	0.002	0	83.42	120	129	R	VTAVNADLLR	T		Deide_02920
	O2_32729	1036.04	2	2070.06	2070.06	0.001	1	111.83	196	215	R	RAEVEAGISEGWIAGGMIPK	V		Deide_02920
	E_16920	429.768	2	857.521	857.461	0.061	0	64.07	218	225	R	AALDALER	G		Deide_02920
	O2_30975	992.525	2	1983.04	1983.04	0	0	113.34	226	246	R	GAPFATIASGMHSGVLAAAVR	G		Deide_02920
	O2_31351	1000.52	2	1999.04	1999.03	0.005	0	104.85	226	246	R	GAPFATIASGMHSGVLAAAVR	G	Oxidation (M)	Deide_02920
	O1_37997	752.398	2	1502.78	1502.78	0.001	0	51.14	1	13	-	MLHIEFLTDLGAK	V	Oxidation (M)	Deide_02990
	O1_48028	947.488	2	1892.96	1892.96	0.001	0	86.51	14	29	K	VTVDVEHENQLLDVQR	H		Deide_02990
	O1_41940	546.954	3	1637.84	1637.84	-0.001	1	41.67	65	78	R	KWTSPDGEELVIHK	G		Deide_02990
	E_24407	459.743	2	917.471	917.445	0.026	0	32.84	86	93	R	ELEAVDSR	K		Deide_02990
	E_158483	969.825	2	1937.63	1937.98	-0.349	0	58.4	160	178	R	AQAAARPAPVAVVDEETPF	-		Deide_02990
	O2_24858	853.913	2	1705.81	1705.81	0.004	0	78	22	36	R	ALEDVQVAAWGYNDR	E		Deide_03000
	O2_39893	903.123	3	2706.35	2706.34	0.005	1	96.23	22	45	R	ALEDVQVAAWGYNDREVTPGTLFR	V		Deide_03000
	O2_4825	510.281	2	1018.55	1018.54	0.003	0	33.21	37	45	R	EVTPGTLFR	V		Deide_03000
	O2_14150	668.842	2	1335.67	1335.66	0.005	0	66	121	131	R	MTWTFDPLVAR	N		Deide_03000
	O2_14531	676.839	2	1351.66	1351.66	0.003	0	48.51	121	131	R	MTWTFDPLVAR	N	Oxidation (M)	Deide_03000
	E_153440	912.871	2	1823.73	1823.85	-0.12	0	85.5	144	158	R	AAQYLPDWYALEDNR	A		Deide_03000
	O2_41630	999.164	3	2994.47	2994.46	0.006	1	57.03	159	186	R	ATAFPADRFLVEWDLSSPGASHPAPEAR	G		Deide_03000
	E_128933	788.39	2	1574.77	1574.78	-0.017	0	96.5	190	203	R	VLEDTDGQPLFVDK	A		Deide_03000
	O2_43115	1218.64	3	3652.89	3652.88	0.012	1	57.21	190	223	R	VLEDTDGQPLFVDKAATASQVLAEVPLQAETLER	T		Deide_03000
	O2_33270	1049.06	2	2096.11	2096.11	0	0	75.47	204	223	K	AATASQVLAEVPLQAETLER	T		Deide_03000
	O2_4059	491.254	2	980.493	980.493	0	0	48.69	244	252	R	GYSVTDLAR	D		Deide_03000
	O2_2348	435.249	2	868.482	868.481	0.002	0	40.88	257	263	R	AFYVLTR	A		Deide_03000
	O2_7410	563.847	2	1125.68	1125.68	0.003	0	84.08	4	13	R	IEAAEILLVR	L		Deide_03010
	O2_21394	789.504	2	1576.99	1576.99	0.001	1	101.2	4	17	R	IEAAEILLVRLPLK	F		Deide_03010
	O2_21314	788.394	2	1574.77	1574.77	0	1	43.85	18	30	K	FRFETSFGVQTEK	L		Deide_03010
	O2_12134	636.811	2	1271.61	1271.6	0.004	0	69.87	20	30	R	FETSFGVQTEK	L		Deide_03010
	O2_13352	654.868	2	1307.72	1307.72	0.002	0	66.8	58	69	R	EETIAGGLHLLR	E		Deide_03010
	O2_32749	1036.07	2	2070.13	2070.13	0.005	0	125.47	76	95	R	ILGKPFANPEALEAALGGFR	G		Deide_03010
	O2_37287	600.332	4	2397.3	2397.29	0.008	1	37.16	76	98	R	ILGKPFANPEALEAALGGFRGNR	M		Deide_03010
	E_125105	775.188	2	1548.36	1548.72	-0.36	0	72.33	102	114	R	AMVEMAAWDLWAR	T		Deide_03010
	O2_21017	783.367	2	1564.72	1564.72	0.003	0	87.44	102	114	R	AMVEMAAWDLWAR	T	Oxidation (M)	Deide_03010
	O2_21488	791.366	2	1580.72	1580.71	0.005	0	72.48	102	114	R	AMVEMAAWDLWAR	T	Oxidation (M), Oxidation (M)	Deide_03010
	O2_13715	660.887	2	1319.76	1319.76	0.002	0	50.34	115	128	R	TLGAPLGSLLGGHK	T		Deide_03010
	O2_38263	838.117	3	2511.33	2511.33	0.001	1	81.95	129	152	K	TQVEVGVSLGIQADEAATVDVVRR	H		Deide_03010
	O2_20595	517.313	3	1548.92	1548.91	0.004	1	42.36	163	175	K	LKIKPGWDLQPVR	A		Deide_03010
	E_18522	436.923	3	1307.75	1307.73	0.012	0	49.79	165	175	K	IKPGWDLQPVR	A		Deide_03010
	O2_24027	834.418	2	1666.82	1666.82	0.005	0	136.72	186	201	R	LTVDANSAYTLADTGR	L		Deide_03010
	O2_42919	879.702	4	3514.78	3514.77	0.006	1	33.56	202	231	R	LRALDEYGLTYIEQPLAWDDLVDHATLQTR	L		Deide_03010
	O2_42400	1082.87	3	3245.59	3245.59	0.006	0	69.82	204	231	R	ALDEYGLTYIEQPLAWDDLVDHATLQTR	L		Deide_03010
	O2_30219	973.98	2	1945.95	1945.94	0.004	0	85.7	232	249	R	LTTPLCLDESVASAQDAR	K		Deide_03010
	O2_12891	648.905	2	1295.79	1295.79	0.002	1	85.98	250	263	R	KGLALGAGGVINVK	V		Deide_03010
	O2_8735	584.856	2	1167.7	1167.7	0	0	76.72	251	263	K	GLALGAGGVINVK	V		Deide_03010
	O2_39674	895.447	3	2683.32	2683.31	0.008	1	142.69	275	299	R	RVHDIAQAFGAPVWCGGMLESGIGR	A		Deide_03010
	O2_39818	900.779	3	2699.31	2699.31	0.008	1	124.16	275	299	R	RVHDIAQAFGAPVWCGGMLESGIGR	A	Oxidation (M)	Deide_03010
	O2_38443	843.412	3	2527.22	2527.21	0.005	0	77.93	276	299	R	VHDIAQAFGAPVWCGGMLESGIGR	A		Deide_03010
	O2_37545	812.748	3	2435.22	2435.22	0.002	0	77.35	300	322	R	AHNIHLSTLPNFTLPGDTSSASR	Y		Deide_03010
	E_89088	680.772	2	1359.53	1359.64	-0.112	1	55.32	360	370	R	VSELYEEHRAQ	-		Deide_03010
	O1_38467	759.412	2	1516.81	1516.81	0.001	0	68.79	166	179	R	TAPPVIYAVCALSR	Q		Deide_03030
	O1_34414	703.381	2	1404.75	1404.74	0.007	0	74.01	227	238	R	LPLAQDSYVPFR	S		Deide_03030
	E_51318	565.356	2	1128.7	1128.67	0.032	0	48.23	256	266	R	VLVSFALPAGR	S		Deide_03030
	O2_4960	512.78	2	1023.55	1023.55	0	0	62.38	38	47	R	HAAVEAALSR	A		Deide_03040
	O2_38545	849.445	3	2545.31	2545.31	0.001	1	54.99	88	111	R	VMAQENVLISVDTMKAEVADAALK	A		Deide_03040
	O2_31989	679.019	3	2034.04	2034.03	0.003	0	31.52	112	130	K	AGAHLINDVTGLQNPEMVR	V		Deide_03040
	O2_36953	1179.67	2	2357.32	2357.31	0.007	0	91.32	170	193	R	AQAVHVLAAGLPDVLLDPGIGFGK	T		Deide_03040
	O2_3423	476.273	2	950.532	950.53	0.002	0	40.42	196	203	R	DHNLALLR	A		Deide_03040
	O2_27564	914.006	2	1826	1825.99	0.003	0	70.78	204	221	R	ALDDLTAGPFPVLVGVSR	K		Deide_03040
	O2_19165	750.909	2	1499.8	1499.8	0.006	0	64.73	224	237	R	LIDFLAGVPEAAER	D		Deide_03040
	O2_40871	951.853	3	2852.54	2852.53	0.007	1	66.4	224	250	R	LIDFLAGVPEAAERDPGTLALHLHAAR	H		Deide_03040
	O2_15133	457.921	3	1370.74	1370.74	0.001	0	41.05	238	250	R	DPGTLALHLHAAR	H		Deide_03040
	E_94288	694.37	2	1386.72	1386.69	0.036	0	93.26	15	27	R	HGVYDTEAVLGAR	F		Deide_03050
	O2_22348	805.366	2	1608.72	1608.71	0.002	0	49.72	108	121	R	DVYAELNLEQEEAS	-		Deide_03050
	E_27057	468.166	2	934.317	934.451	-0.133	0	32.26	44	51	R	ANPLYSDR	D		Deide_03060
	O2_24165	837.417	2	1672.82	1672.82	0.003	1	52.71	44	58	R	ANPLYSDRDTHGISK	Y		Deide_03060
	O2_41697	1006.17	3	3015.5	3015.49	0.003	0	57.86	88	115	K	TLVSQGQPLGPNDHVHAEFEADSVELVK	A		Deide_03060
	O2_36908	1177.14	2	2352.27	2352.26	0.007	0	63.01	116	137	K	AVQPVQQGGWTMTLPVTIGLTR	A		Deide_03060
	O2_37043	1185.14	2	2368.27	2368.26	0.01	0	78.48	116	137	K	AVQPVQQGGWTMTLPVTIGLTR	A	Oxidation (M)	Deide_03060
	O2_29137	947.983	2	1893.95	1893.95	0.001	0	68.04	138	155	R	AGTAQTLGELPLVCSYSK	K		Deide_03060
	O2_31696	1012.03	2	2022.05	2022.05	0	1	57.77	138	156	R	AGTAQTLGELPLVCSYSKK	E		Deide_03060
	E_48678	555.329	2	1108.64	1108.62	0.019	0	58.16	160	169	K	IVAQVQLPNQ	-		Deide_03060
	O2_16757	711.385	2	1420.76	1420.76	0	0	76.8	27	39	R	ALDAYSEALSLLR	G		Deide_03070
	O1_41006	801.9	2	1601.78	1601.78	0.001	0	82.75	36	51	R	AVVMVDGQQLGSGEGR	S		Deide_03100
	O1_41395	809.898	2	1617.78	1617.78	0.004	0	110.59	36	51	R	AVVMVDGQQLGSGEGR	S	Oxidation (M)	Deide_03100
	E_100188	713.386	2	1424.76	1424.76	-0.005	0	34.22	59	72	R	LAAEEALQALGSPR	S		Deide_03100
	O1_31295	668.349	2	1334.68	1334.68	0.001	0	62.2	123	135	R	GLLQDLGHGPLSE	-		Deide_03100
	E_103948	724.281	2	1446.55	1446.71	-0.163	0	75.97	6	19	K	SAFTPSGDQPTAIR	S		Deide_03120
	E_51451	566.227	2	1130.44	1130.59	-0.154	0	51.36	20	30	R	SLVDGLDSGLR	F		Deide_03120
	E_62844	597.157	2	1192.3	1192.64	-0.346	0	44.58	31	42	R	FQTLLGATGTGK	T		Deide_03120
	E_72233	624.801	2	1247.59	1247.69	-0.1	0	33.86	65	75	K	ILTAQLASEFR	E		Deide_03120
	E_53003	572.693	2	1143.37	1143.55	-0.181	0	53.67	109	118	K	DAAVNQEIER	L		Deide_03120
	E_118438	759.262	2	1516.51	1516.7	-0.189	0	61.82	295	307	K	VLGYCSGIENYSR	H		Deide_03120
	O2_4757	509.281	2	1016.55	1016.55	0	0	32.83	100	108	R	WNAVAMVVK	A		Deide_03160
	O2_38701	853.415	3	2557.22	2557.22	0.003	1	61.84	140	163	R	GHGAGQDRDLVFYQGHASPGVYAR	S		Deide_03160
	O2_26545	890.447	2	1778.88	1778.87	0.006	0	71.24	148	163	R	DLVFYQGHASPGVYAR	S		Deide_03160
	O2_34465	1089.02	2	2176.03	2176.03	0.004	0	128.63	239	258	K	VWAFLGDGEMDEPQSVGAIR	F		Deide_03160
	O2_34755	1097.02	2	2192.03	2192.02	0.005	0	89.38	239	258	K	VWAFLGDGEMDEPQSVGAIR	F	Oxidation (M)	Deide_03160
	O2_36720	780.079	3	2337.22	2337.21	0.003	0	52.12	259	278	R	FAAYENLDNLIFVLNANLQR	L		Deide_03160
	E_72652	626.318	2	1250.62	1250.67	-0.044	0	81.1	289	298	K	VIQEFEALFR	G		Deide_03160
	O2_23797	830.442	2	1658.87	1658.87	0.003	1	84.35	307	319	K	VIWDSKWDELLQK	D		Deide_03160
	O2_16218	703.856	2	1405.7	1405.69	0.002	1	56.85	328	339	K	RFEALVDGESQR	Y		Deide_03160
	E_72520	625.806	2	1249.6	1249.59	0.004	0	65.84	329	339	R	FEALVDGESQR	Y		Deide_03160
	O2_11721	631.315	2	1260.62	1260.61	0.002	0	31.51	350	359	R	EHFFNTPELK	E		Deide_03160
	O2_28626	936.974	2	1871.93	1871.93	0.007	0	95.07	360	375	K	ELIADWSDADLELLNR	G		Deide_03160
	O2_5550	528.79	2	1055.57	1055.57	0.001	0	49.57	383	392	K	VYAAYASAIK	H		Deide_03160
	O2_4936	511.828	2	1021.64	1021.64	0.002	0	35.84	395	403	K	GRPTIIIPR	T		Deide_03160
	O2_17574	484.26	3	1449.76	1449.76	-0.001	1	40.01	404	417	R	TVKGYGLGETAQAR	N		Deide_03160
	E_50568	561.743	2	1121.47	1121.55	-0.075	0	62.88	407	417	K	GYGLGETAQAR	N		Deide_03160
	O2_3682	321.856	3	962.545	962.544	0.001	1	40.41	425	432	K	KLEFDALK	N		Deide_03160
	O2_42516	1094.19	3	3279.55	3279.55	0.002	0	41.17	436	463	R	DLLELPLTDEQVEHLDYYHPGEDSPEVK	Y		Deide_03160
	O2_2924	461.778	2	921.541	921.54	0.001	0	51.01	470	479	R	AALGGPIPAR	K		Deide_03160
	O2_23805	830.892	2	1659.77	1659.77	0.002	0	66.63	486	499	K	LDVPTGEFYEEFSK	G		Deide_03160
	O2_15310	689.886	2	1377.76	1377.75	0.004	0	82.09	505	518	R	AVSTTMAAVSILSK	L		Deide_03160
	O2_15847	697.882	2	1393.75	1393.75	0.001	0	90.64	505	518	R	AVSTTMAAVSILSK	L	Oxidation (M)	Deide_03160
	E_75674	636.264	2	1270.51	1270.69	-0.179	0	57.13	528	538	K	YIVPIVPDEAR	T		Deide_03160
	O2_6824	553.788	2	1105.56	1105.56	0.003	0	58.96	539	548	R	TFGMDALVPR	I		Deide_03160
	O2_7308	561.786	2	1121.56	1121.55	0.003	0	43.58	539	548	R	TFGMDALVPR	I	Oxidation (M)	Deide_03160
	O2_1761	403.232	2	804.45	804.449	0	0	40.72	549	555	R	IGIYSPR	G		Deide_03160
	O2_27668	916.956	2	1831.9	1831.89	0.005	0	56.34	556	571	R	GQTYRPVDFGSLMAYK	E		Deide_03160
	O2_28008	924.953	2	1847.89	1847.89	0.005	0	67.8	556	571	R	GQTYRPVDFGSLMAYK	E	Oxidation (M)	Deide_03160
	O2_34186	721.031	3	2160.07	2160.07	0.002	1	49.31	556	574	R	GQTYRPVDFGSLMAYKEAK	D		Deide_03160
	O2_34469	726.362	3	2176.07	2176.06	0.003	1	48.57	556	574	R	GQTYRPVDFGSLMAYKEAK	D	Oxidation (M)	Deide_03160
	O2_13519	657.845	2	1313.68	1313.67	0.003	0	84.32	621	632	R	IGDLVWAAADQR	A		Deide_03160
	O2_3652	481.775	2	961.536	961.535	0.002	0	65.17	635	644	R	GFLLGATAGR	T		Deide_03160
	O2_40370	927.814	3	2780.42	2780.41	0.011	0	65.27	645	670	R	TTLAGEGLQHQDGNSQLQAYVVPNLK	V		Deide_03160
	O2_30632	656.695	3	1967.06	1967.06	0.001	1	37.29	745	764	K	LRAQLLAGGPAMGAAQEAVK	L	Oxidation (M)	Deide_03160
	O2_24426	841.949	2	1681.88	1681.88	0.002	0	98.34	747	764	R	AQLLAGGPAMGAAQEAVK	L		Deide_03160
	O2_24730	849.948	2	1697.88	1697.88	0.004	0	110.31	747	764	R	AQLLAGGPAMGAAQEAVK	L	Oxidation (M)	Deide_03160
	O2_30426	979.007	2	1956	1956	0	0	111.81	765	782	K	LLGNYGVAADLWSVTSYK	E		Deide_03160
	O2_12757	647.35	2	1292.69	1292.68	0.002	0	42.48	783	793	K	ELHQDALLAQR	H		Deide_03160
	O2_13512	657.841	2	1313.67	1313.67	0.001	0	51.06	794	804	R	HNMLHPLEAPR	V		Deide_03160
	O2_39839	1352.71	2	2703.41	2703.41	0.002	0	103.37	805	829	R	VPYVAQQLSQENAPGVLISVSDYVK	L		Deide_03160
	O2_10970	619.319	2	1236.62	1236.62	0.001	0	53.59	830	841	K	LGADGLNGHLDR	K		Deide_03160
	O2_14500	675.862	2	1349.71	1349.71	0	1	38.69	842	853	R	KLWTLGTDGFGR	S		Deide_03160
	O2_10472	611.815	2	1221.62	1221.61	0.001	0	59.79	843	853	K	LWTLGTDGFGR	S		Deide_03160
	O2_19899	763.369	2	1524.72	1524.72	0.002	1	41.14	858	869	R	EELRDFFEVDAR	H		Deide_03160
	O2_4325	499.733	2	997.452	997.451	0.002	0	44	862	869	R	DFFEVDAR	H		Deide_03160
	O2_15514	692.41	2	1382.81	1382.8	0.002	0	83.05	870	881	R	HVVLATLYALQR	D		Deide_03160
	E_41307	529.754	2	1057.49	1057.54	-0.047	0	65.19	882	892	R	DGQVAGDVVAK	A		Deide_03160
	E_58738	585.219	2	1168.42	1168.61	-0.185	0	42.88	893	903	K	AIADLGIDPER	E		Deide_03160
	O2_27735	918.007	2	1834	1833.99	0.004	1	60.74	893	909	K	AIADLGIDPEREAPVLR	-		Deide_03160
	E_145286	856.323	3	2565.95	2566.15	-0.206	0	32.89	96	120	K	TGNLPDNAAEPDSSTVADQAETAHR	V		Deide_03170
	E_125141	775.272	3	2322.79	2323.19	-0.394	0	42.73	349	374	R	TLAGTQGQTTAAASAAPAAQAAAAPR	A		Deide_03170
	E_68628	614.308	2	1226.6	1226.67	-0.064	0	44.96	375	386	R	AAAPVALPNFEK	W		Deide_03170
	E_57789	582.661	2	1163.31	1163.55	-0.242	0	69.47	422	431	K	ADVTLMEETR	K		Deide_03170
	E_134334	808.378	2	1614.74	1614.88	-0.141	0	39.59	506	520	K	SITDLVLELSELAGR	A		Deide_03170
	E_28641	476.634	2	951.253	951.43	-0.176	0	35.64	575	582	K	ETSSFEPR	N		Deide_03170
	O1_36471	487.912	3	1460.71	1460.71	0.004	0	48.26	583	594	R	NMLPVSLTYDHR	L	Oxidation (M)	Deide_03170
	E_21436	451.192	2	900.369	900.466	-0.097	0	62.29	595	603	R	LIDGADAAR	F		Deide_03170
	O1_43058	841.922	2	1681.83	1681.83	0.002	0	42.87	607	620	R	FICESLEDPFLISL	-		Deide_03170
	O2_27291	907.525	2	1813.03	1813.04	0	0	47.16	174	191	R	ELLGTGVNVSLIAPGFVK	S		Deide_03220
	O2_4990	513.33	2	1024.64	1024.64	0.002	0	39.74	233	241	R	IPLGPLFLR	N		Deide_03230
	O1_28799	640.872	2	1279.73	1279.72	0.004	0	66.8	184	195	R	DPAQALVVAQLR	K		Deide_03240
	O2_27936	922.507	2	1843	1842.99	0.006	0	51.3	223	239	R	DLEALLETLVESGTVVR	T		Deide_03240
	O2_14154	668.851	2	1335.69	1335.69	0.002	0	53.29	244	255	R	TYGLPEAMSLVR	G		Deide_03240
	O2_14534	676.849	2	1351.68	1351.68	0.003	0	41.95	244	255	R	TYGLPEAMSLVR	G	Oxidation (M)	Deide_03240
	O2_23125	818.476	2	1634.94	1634.94	0.002	0	108	358	373	R	ILVLPEGLEGLQAGAR	V		Deide_03240
	O2_38605	1275.63	2	2549.25	2549.24	0.004	0	45.67	374	395	R	VVTELFWPENTGEDEVFGQVVR	V		Deide_03240
	O2_30737	986.494	2	1970.97	1970.97	0.005	0	91.75	396	413	R	VLGEQDDPETETEAVIVK	F		Deide_03240
	O2_39302	1313.17	2	2624.32	2624.32	0.01	0	66.94	418	443	R	GEFPGEVMAEAAAIPTEIPAEALVGR	L		Deide_03240
	O2_39409	1321.16	2	2640.31	2640.31	-0.003	0	38.49	418	443	R	GEFPGEVMAEAAAIPTEIPAEALVGR	L	Oxidation (M)	Deide_03240
	O2_9727	599.299	2	1196.58	1196.58	0.001	0	46.64	448	457	R	EFNIFTVDGR	D		Deide_03240
	E_85702	668.643	2	1335.27	1335.59	-0.323	0	59.71	491	502	R	EGTPLDDEAYAR	A		Deide_03240
	E_29827	482.277	2	962.539	962.519	0.021	0	59.95	503	511	R	ATSVYLPGR	V		Deide_03240
	E_26046	464.714	2	927.413	927.539	-0.125	0	44.01	553	561	K	IAPSVINSK	A		Deide_03240
	O2_38816	860.091	3	2577.25	2577.25	0.006	1	71.97	562	584	K	ARLTYDEVQAYSEATATLPDHAR	H		Deide_03240
	O2_36887	1176.06	2	2350.11	2350.11	0.002	0	102.59	564	584	R	LTYDEVQAYSEATATLPDHAR	H		Deide_03240
	O2_12585	644.377	2	1286.74	1286.73	0.004	0	44.93	585	595	R	HLEGDLHLLLK	I		Deide_03240
	O2_17809	729.394	2	1456.77	1456.77	0.002	1	37.99	627	638	R	MELIPIREETAR	G		Deide_03240
	O2_6609	549.825	2	1097.63	1097.63	0	0	40.01	651	659	K	VVAHYLLQR	E		Deide_03240
	O2_7589	567.798	2	1133.58	1133.58	-0.002	0	71.18	676	685	R	FQEVSQAIGR	L		Deide_03240
	O2_32385	1029.06	2	2056.11	2056.1	0.006	0	73.67	686	705	R	LGLAFPGGEPTPQAYQAVLK	Q		Deide_03240
	O2_7913	572.342	2	1142.67	1142.67	0.003	0	74.75	713	722	R	ESVVNTLLLR	S		Deide_03240
	O2_40202	689.339	4	2753.33	2753.32	0.003	0	31.99	729	752	K	YAGENLGHFGLAFDEYLHFTSPIR	R		Deide_03240
	O2_9280	396.211	3	1185.61	1185.61	0.002	1	32.29	753	761	R	RYPDLMVHR	V		Deide_03240
	O2_25773	873.959	2	1745.9	1745.9	0.004	0	70.37	877	893	R	LGDSVTVTISAVNPMAR	M	Oxidation (M)	Deide_03240
	O1_33393	691.389	2	1380.76	1380.76	0.003	0	68.07	37	48	R	EAPDVLLLQEVR	A		Deide_03250
	O1_16592	540.298	2	1078.58	1078.58	0.005	0	80.67	71	81	K	AGYSGVAVLSR	H		Deide_03250
	O1_12722	507.31	2	1012.61	1012.6	0.002	0	75.51	102	111	R	VVSAVVQGVR	F		Deide_03250
	O1_40913	799.417	2	1596.82	1596.82	0.004	0	79.11	112	126	R	FVSVYLPSGSSGELR	Q		Deide_03250
	O1_49136	651.634	3	1951.88	1951.87	0.007	1	56.33	6	21	K	FRNESDGLEYEMTHPK	A		Deide_03260
	O1_49404	656.965	3	1967.87	1967.87	0.004	1	50.08	6	21	K	FRNESDGLEYEMTHPK	A	Oxidation (M)	Deide_03260
	E_140110	833.202	2	1664.39	1664.7	-0.309	0	42.69	8	21	R	NESDGLEYEMTHPK	A	Oxidation (M)	Deide_03260
	E_91611	685.809	2	1369.6	1369.71	-0.107	0	58.75	25	35	R	VLQDVQQWAQR	N		Deide_03260
	E_47575	551.22	2	1100.42	1100.56	-0.136	0	62.85	53	61	K	LWVQLGDDR	L		Deide_03260
	O1_38263	504.547	3	1510.62	1510.62	0.002	0	41.27	76	87	K	HDTVEMQMDYAR	G	Oxidation (M)	Deide_03260
	E_48421	554.245	2	1106.47	1106.55	-0.071	0	52.35	152	161	R	GYQITNAQGR	C		Deide_03270
	E_77416	642.794	2	1283.57	1283.6	-0.026	0	58.54	223	233	R	DTLNSTDSLYR	N		Deide_03270
	E_66056	606.175	2	1210.34	1210.61	-0.273	0	56.73	28	38	K	TVVVYSTADEK	S		Deide_03280
	E_151846	897.423	3	2689.25	2689.45	-0.207	0	52.52	121	148	R	EIAAASNVPVVPGTGVLEDVDAALLAAK	Q		Deide_03280
	E_125967	777.783	2	1553.55	1553.83	-0.279	0	40.8	237	250	K	LIEEAPSTLPDTLR	Q		Deide_03280
	E_61024	592.764	2	1183.51	1183.64	-0.131	0	64.14	404	414	R	ALEETVIQGPK	T		Deide_03280
	O1_29763	433.927	3	1298.76	1298.76	0.002	1	34.32	8	19	K	KILDALSVADVR	E		Deide_03290
	O1_22370	586.34	2	1170.66	1170.66	0.005	0	95.82	9	19	K	ILDALSVADVR	E		Deide_03290
	E_126923	781.7	2	1561.38	1561.74	-0.355	0	94.72	146	159	K	LMNEIEAEQGGTVR	E	Oxidation (M)	Deide_03290
	O1_39362	773.883	2	1545.75	1545.75	0.005	0	80.36	146	159	K	LMNEIEAEQGGTVR	E		Deide_03290
	E_28323	474.717	2	947.419	947.511	-0.092	0	57.59	1	8	-	MISVTELR	N		Deide_03300
	O1_10347	482.761	2	963.508	963.506	0.002	0	59.61	1	8	-	MISVTELR	N	Oxidation (M)	Deide_03300
	E_29516	480.836	3	1439.49	1439.68	-0.197	1	36.87	41	52	K	FRNMETGSIVDR	T	Oxidation (M)	Deide_03300
	E_52232	569.192	2	1136.37	1136.51	-0.144	0	77.32	43	52	R	NMETGSIVDR	T	Oxidation (M)	Deide_03300
	O1_18957	561.267	2	1120.52	1120.52	0.001	0	53.38	43	52	R	NMETGSIVDR	T		Deide_03300
	O1_46538	914.462	2	1826.91	1826.9	0.004	1	86.27	53	68	R	TFNSGEKLQDIYVEGK	K		Deide_03300
	E_42187	532.774	2	1063.53	1063.56	-0.022	0	62.44	60	68	K	LQDIYVEGK	K		Deide_03300
	E_76936	640.878	3	1919.61	1919.86	-0.252	1	38.05	104	119	K	FMKENTEVEVAMYGEK	A	Oxidation (M)	Deide_03300
	O1_48875	646.294	3	1935.86	1935.86	0	1	50.62	104	119	K	FMKENTEVEVAMYGEK	A	Oxidation (M), Oxidation (M)	Deide_03300
	E_114781	749.739	2	1497.46	1497.67	-0.202	0	63.55	107	119	K	ENTEVEVAMYGEK	A		Deide_03300
	O1_38334	757.838	2	1513.66	1513.66	0.002	0	84.6	107	119	K	ENTEVEVAMYGEK	A	Oxidation (M)	Deide_03300
	O1_35181	712.449	2	1422.88	1422.88	0.002	0	68.09	120	132	K	ALTITLPNQVILK	I		Deide_03300
	E_31729	493.213	2	984.411	984.524	-0.113	0	53.19	133	141	K	IVETDPGVR	G		Deide_03300
	O1_50825	695.37	3	2083.09	2083.09	-0.003	1	51.48	133	153	K	IVETDPGVRGDTVSGGTKPAK	L		Deide_03300
	E_105287	729.364	3	2185.07	2185.16	-0.093	0	48.88	154	173	K	LETGAVVQVPLFVEQDTNVK	V		Deide_03300
	E_20814	448.194	2	894.373	894.456	-0.082	1	44.1	178	185	R	TGQYLSRA	-		Deide_03300
	E_88825	679.837	2	1357.66	1357.76	-0.101	0	70.42	14	26	K	LAEGLIPAVAYNK	D		Deide_03310
	E_98184	706.8	2	1411.59	1411.78	-0.193	1	55.63	129	140	R	RIPQELTVDVSR	L		Deide_03310
	E_73540	628.837	2	1255.66	1255.68	-0.018	0	69.21	130	140	R	IPQELTVDVSR	L		Deide_03310
	E_156766	943.878	2	1885.74	1885.92	-0.18	0	31.49	43	58	K	YTQVEVDFDALQPHPK	R		Deide_03330
	O2_23966	833.487	2	1664.96	1664.96	0.003	1	55.89	59	74	K	RGVALDLAALPQSVQK	R		Deide_03330
	E_116489	755.376	2	1508.74	1508.86	-0.119	0	70.41	60	74	R	GVALDLAALPQSVQK	R		Deide_03330
	E_99680	712.009	3	2133.01	2133.11	-0.105	0	32.73	76	95	R	LQGTDVGAFLVLDGPDVVYR	T		Deide_03330
	E_59087	586.256	2	1170.5	1170.62	-0.127	1	33.59	96	105	R	TELPADLREK	G		Deide_03330
	E_20514	446.74	2	891.465	891.507	-0.041	0	47.6	106	113	K	GVIFTDLK	T		Deide_03330
	E_80316	651.892	2	1301.77	1301.7	0.071	0	65.76	178	189	R	GVEVELPLGSFR	V		Deide_03330
	E_77783	643.762	2	1285.51	1285.6	-0.088	0	66.3	190	201	R	VMSEAGTYTATR	T		Deide_03330
	E_80248	651.759	2	1301.5	1301.59	-0.089	0	64.86	190	201	R	VMSEAGTYTATR	T	Oxidation (M)	Deide_03330
	E_46790	547.809	2	1093.6	1093.56	0.048	0	42.16	244	252	R	YVSIQNWGK	G		Deide_03330
	E_147661	867.929	2	1733.84	1733.9	-0.055	0	86.62	267	283	R	DATLNSLVVTMGGTLSR	T		Deide_03330
	E_37054	514.187	2	1026.36	1026.48	-0.121	0	36.48	284	291	R	TEMQSYLR	G		Deide_03330
	E_39419	522.245	2	1042.47	1042.47	0	0	53.65	284	291	R	TEMQSYLR	G	Oxidation (M)	Deide_03330
	E_123493	769.349	2	1536.68	1536.76	-0.077	0	75.7	332	347	K	GVGDGQSVGVFSGMIK	V		Deide_03330
	E_125818	777.35	2	1552.68	1552.76	-0.07	0	71.92	332	347	K	GVGDGQSVGVFSGMIK	V	Oxidation (M)	Deide_03330
	E_29143	479.605	3	1435.79	1435.73	0.062	1	45.81	348	360	K	VDLGAQKTDAYQK	H		Deide_03330
	E_34458	504.162	2	1006.31	1006.51	-0.202	0	57.15	363	371	R	TLMLSSEAR	N		Deide_03330
	E_36631	512.216	2	1022.42	1022.51	-0.089	0	51.62	363	371	R	TLMLSSEAR	N	Oxidation (M)	Deide_03330
	E_145594	858.315	2	1714.62	1714.86	-0.248	0	56.84	372	386	R	NFSVPQLEINANDVR	C		Deide_03330
	E_104702	727.336	3	2178.99	2179	-0.014	0	33.92	387	405	R	CSHGSTTGPVDEEQLFFLR	S		Deide_03330
	E_113585	747.355	2	1492.69	1492.8	-0.1	0	88.08	417	429	K	MLVTAFLEDVLAR	V	Oxidation (M)	Deide_03330
	O2_18468	739.409	2	1476.8	1476.8	0.002	0	80.2	417	429	K	MLVTAFLEDVLAR	V		Deide_03330
	O2_36553	776.784	3	2327.33	2327.33	0.001	1	38.11	417	437	K	MLVTAFLEDVLARVPLQSVVK	Y		Deide_03330
	E_18156	435.279	2	868.543	868.538	0.005	0	38.15	430	437	R	VPLQSVVK	Y		Deide_03330
	O2_5181	518.29	2	1034.57	1034.57	0	0	45.57	438	446	K	YIEGIIAEK	V		Deide_03330
	E_85317	667.323	2	1332.63	1332.73	-0.097	1	44.8	438	450	K	YIEGIIAEKVGAA	-		Deide_03330
	E_19384	442.72	2	883.425	883.476	-0.051	0	32.09	109	116	R	LGIPEAER	A		Deide_03340
	E_116348	754.837	2	1507.66	1507.72	-0.06	0	48.62	162	174	R	EYFATVVPPEDNK	F		Deide_03340
	E_160167	1000.41	2	1998.81	1999.02	-0.213	0	53.3	175	193	K	FAAINSAVWSGGSFVYVPK	G		Deide_03340
	E_72648	626.304	2	1250.59	1250.67	-0.072	0	50.03	197	206	K	VDIPLQTYFR	I		Deide_03340
	E_70737	619.218	2	1236.42	1236.57	-0.152	0	81.53	207	217	R	INAESSGQFER	T		Deide_03340
	E_102499	721.304	2	1440.59	1440.67	-0.077	0	74.09	302	313	K	YPACYLLEEGAR	G		Deide_03340
	E_47851	552.243	2	1102.47	1102.58	-0.109	0	83.97	314	324	R	GEVLSIAMAGR	G		Deide_03340
	E_50292	560.256	2	1118.5	1118.58	-0.078	0	63.45	314	324	R	GEVLSIAMAGR	G	Oxidation (M)	Deide_03340
	E_41894	531.964	3	1592.87	1592.87	0.003	0	40.09	334	348	K	IVHFAPHTSGTIVSK	S		Deide_03340
	E_87367	673.964	3	2018.87	2018.96	-0.088	1	33.91	371	388	K	GSKTNVECDALLLDEEAR	T		Deide_03340
	E_148817	874.352	2	1746.69	1746.81	-0.12	0	107.47	374	388	K	TNVECDALLLDEEAR	T		Deide_03340
	E_115044	750.829	2	1499.64	1499.7	-0.06	0	39.42	389	400	R	TDTYPYIEIEEK	D		Deide_03340
	E_132519	800.717	3	2399.13	2399.24	-0.115	1	41.83	404	424	R	VGHEATVSKINDEQILYLQSR	G		Deide_03340
	E_111410	746.302	2	1490.59	1490.77	-0.183	0	72.11	413	424	K	INDEQILYLQSR	G		Deide_03340
	E_83839	664.758	2	1327.5	1327.71	-0.208	0	89.91	425	437	R	GLSEDQAAGLIVR	G		Deide_03340
	E_18706	437.718	2	873.421	873.496	-0.075	0	33.97	438	445	R	GFIEPIAK	E		Deide_03340
	E_103731	723.316	2	1444.62	1444.76	-0.139	0	77.92	446	457	K	ELPLEYAVELNR	L		Deide_03340
	E_99156	710.322	2	1418.63	1418.76	-0.134	0	54.95	12	24	R	NLHASVGDQPILR	G		Deide_03350
	E_18134	435.228	2	868.441	868.513	-0.072	0	62.42	25	32	R	GINLTVPR	G		Deide_03350
	E_61466	593.23	3	1776.67	1776.82	-0.152	1	46.01	113	127	R	KEEGQEVSFTEFYGK	L		Deide_03350
	E_92265	687.838	2	1373.66	1373.68	-0.021	0	72.47	134	144	K	VLEWDESIVER	Y		Deide_03350
	E_63775	600.67	2	1199.33	1199.55	-0.22	0	71.36	145	155	R	YLNEGFSGGEK	K		Deide_03350
	E_19570	443.475	3	1327.4	1327.64	-0.238	1	38.24	145	156	R	YLNEGFSGGEKK	R		Deide_03350
	E_128164	785.787	2	1569.56	1569.83	-0.267	0	50.49	197	210	R	GENLGGLIITHYQR	L		Deide_03350
	O2_30850	660.055	3	1977.14	1977.14	0.003	1	44.33	211	227	R	LLDYIVPDKVHIIVQGR	V		Deide_03350
	E_45580	542.756	2	1083.5	1083.59	-0.095	0	61.96	228	238	R	VVQSGGPELAK	K		Deide_03350
	O1_11910	497.753	2	993.491	993.488	0.003	0	55.16	31	39	R	NVIDSAYGR	R		Deide_03390
	O1_20837	575.803	2	1149.59	1149.59	0.003	1	37.75	31	40	R	NVIDSAYGRR	D		Deide_03390
	O1_54208	811.085	3	2430.23	2430.22	0.008	0	42.36	88	111	K	GSRPVAVTASGQADQLAFQATEAR	D		Deide_03390
	O1_39743	779.417	2	1556.82	1556.82	0.003	0	114.22	116	131	R	NLSVTDALGAELAGAR	L		Deide_03390
	E_11273	399.701	2	797.387	797.44	-0.052	0	39.71	132	138	R	LPDGQLR	V		Deide_03390
	E_29313	480.18	2	958.345	958.44	-0.094	0	59.79	172	179	R	SSYVNDFK	E		Deide_03390
	O1_36858	737.349	2	1472.68	1472.68	0.005	1	73.29	172	184	R	SSYVNDFKEEAGK	W		Deide_03390
	O1_36309	485.956	3	1454.85	1454.85	0.001	1	57.83	198	211	K	AGLGASDKIELLLR	T		Deide_03390
	O1_2698	378.754	2	755.493	755.49	0.003	0	39.23	206	211	K	IELLLR	T		Deide_03390
	O2_14583	677.853	2	1353.69	1353.69	0.002	0	70.76	104	116	R	VELDQPGVVGADR	L		Deide_03400
	O2_5483	526.267	2	1050.52	1050.52	0.002	0	41.62	117	125	R	LCNLFGAEK	Y		Deide_03400
	O2_30915	990.534	2	1979.05	1979.05	0.006	0	86.49	153	172	R	FLGGVLATGAQVSADALFSR	A		Deide_03400
	O2_10173	606.359	2	1210.7	1210.7	0.001	0	55.58	179	190	R	ITLAAPQTAIGR	N		Deide_03400
	O2_39442	662.352	4	2645.38	2645.38	0.005	1	50.16	191	214	R	NTVHALQSGLVFGYAEMVDGLLRR	I		Deide_03400
	O2_29858	965.032	2	1928.05	1928.05	0.002	1	74.03	215	233	R	IRAELPGEAVTIATGGFAR	T		Deide_03400
	O2_23790	830.44	2	1658.87	1658.86	0.003	0	109.49	217	233	R	AELPGEAVTIATGGFAR	T		Deide_03400
	O2_36065	1145.56	2	2289.1	2289.09	0.005	0	81.03	234	252	R	TIEGICQEIDHFDETLTLR	G		Deide_03400
	O2_5337	522.796	2	1043.58	1043.58	0.002	0	42.4	253	261	R	GLIELWASR	-		Deide_03400
	O2_38763	856.16	3	2565.46	2565.46	0.002	0	40.71	39	65	R	VLTPAQAIAMASILNVVGALSGTAVAK	T		Deide_03410
	O2_37054	1186.1	2	2370.18	2370.18	0.004	0	138.08	23	43	R	NAHVTAQALVDLLENYTDVER	K		Deide_03420
	O2_38145	833.767	3	2498.28	2498.28	0.002	1	70.52	23	44	R	NAHVTAQALVDLLENYTDVERK	V		Deide_03420
	O2_33007	1043.08	2	2084.15	2084.14	0.006	1	88.07	99	117	R	KLSLYGVEAPLPQMAQLAR	V		Deide_03420
	O2_33325	701.056	3	2100.14	2100.14	0.005	1	40.42	99	117	R	KLSLYGVEAPLPQMAQLAR	V	Oxidation (M)	Deide_03420
	E_159532	986.947	2	1971.88	1972.05	-0.166	0	38.09	100	117	K	LSLYGVEAPLPQMAQLAR	V	Oxidation (M)	Deide_03420
	O2_30436	979.035	2	1956.06	1956.05	0.006	0	45.36	100	117	K	LSLYGVEAPLPQMAQLAR	V		Deide_03420
	O2_28492	933.925	2	1865.84	1865.83	0.004	0	84.63	122	137	R	QCALLAEGMPMIEDTR	R	Oxidation (M), Oxidation (M)	Deide_03420
	E_4385	350.699	2	699.383	699.428	-0.044	0	39.35	145	150	R	IAVEIR	K		Deide_03420
	O2_25453	867.415	2	1732.82	1732.81	0.004	1	109.48	151	165	R	KLEDEGDTISDEVQR	S		Deide_03420
	O2_21730	794.9	2	1587.79	1587.78	0.003	0	81.16	166	179	R	SLYQGVNDVHGMIR	A		Deide_03420
	O2_27313	908.44	2	1814.87	1814.87	0	0	108.73	183	199	R	GGEIVDLIEDASDQAQR	V		Deide_03420
	O2_2708	451.782	2	901.549	901.548	0.001	0	54.69	203	210	K	TVESILLK	N		Deide_03420
	E_10734	394.207	2	786.399	786.424	-0.024	0	31.65	302	308	R	LAEDALR	W		Deide_03450
	O2_42707	846.681	4	3382.69	3382.68	0.008	0	38.91	40	71	R	SDWHGWVGHDPDITLPHVPGHELAGTVVAVGK	N		Deide_03550
	O2_9072	589.804	2	1177.59	1177.59	0.002	0	43.58	82	92	R	VTVPFVSGCGR	C		Deide_03550
	O2_25938	877.989	2	1753.96	1753.96	0.005	1	97.55	187	203	K	ALGAGVVAVDIDEEKLR	F		Deide_03550
	O2_18317	737.907	2	1473.8	1473.79	0.005	0	102.05	204	217	R	FAGQLGADLLINSR	A		Deide_03550
	O2_40947	954.139	3	2859.39	2859.39	0.001	0	99.72	228	255	R	DLTGGGVHVSLDALGHPETCANSVANLR	T		Deide_03550
	O2_39649	893.092	3	2676.26	2676.25	0.005	0	54.22	284	307	R	ELELYGSHGMAAHAYPEMLAMISR	G		Deide_03550
	O2_13854	662.379	2	1322.74	1322.74	0.001	0	46.13	308	319	R	GALRPDQLLGQR	V		Deide_03550
	O2_25417	866.452	2	1730.89	1730.89	0.002	0	52.87	320	334	R	VTLEQSIDVLVNMDR	F		Deide_03550
	O2_35602	755.064	3	2262.17	2262.17	0.002	1	36.33	320	338	R	VTLEQSIDVLVNMDRFVER	G		Deide_03550
	O2_35854	760.397	3	2278.17	2278.16	0.007	1	39.15	320	338	R	VTLEQSIDVLVNMDRFVER	G	Oxidation (M)	Deide_03550
	O2_4527	503.291	2	1004.57	1004.57	0.002	1	40.65	339	347	R	GVTVIDRFV	-		Deide_03550
	E_72196	624.692	2	1247.37	1247.67	-0.296	1	38.03	1	11	-	MREAVIVSTAR	T	Oxidation (M)	Deide_03560
	O2_10826	616.843	2	1231.67	1231.67	0	1	49.12	1	11	-	MREAVIVSTAR	T		Deide_03560
	O2_24676	847.954	2	1693.89	1693.89	0.003	0	68.48	20	36	R	GAFNATPSPTLAAHAIR	A		Deide_03560
	O2_40275	1384.21	2	2766.4	2766.4	0.006	0	102.95	42	68	R	AGVQPAEIDDCVIGAALQQGVQTTIGR	N		Deide_03560
	E_82401	659.824	2	1317.63	1317.67	-0.038	0	38.37	74	87	R	AGLGVGVAGMSIDR	Q	Oxidation (M)	Deide_03560
	O2_13082	651.847	2	1301.68	1301.68	0.003	0	64.58	74	87	R	AGLGVGVAGMSIDR	Q		Deide_03560
	O2_39776	898.127	3	2691.36	2691.35	0.007	1	59.46	74	101	R	AGLGVGVAGMSIDRQCASGLMSIATAAK	Q		Deide_03560
	O2_16300	704.851	2	1407.69	1407.68	0.003	0	40.32	88	101	R	QCASGLMSIATAAK	Q		Deide_03560
	O2_16805	712.849	2	1423.68	1423.68	0.003	0	85.52	88	101	R	QCASGLMSIATAAK	Q	Oxidation (M)	Deide_03560
	O2_41831	1019.16	3	3054.46	3054.46	0.003	0	32.2	129	156	R	VGPDPELLSMHNGVYMPMIDTAEVVGQR	Y		Deide_03560
	O2_35093	1109.56	2	2217.11	2217.1	0.007	1	56.28	175	194	R	TAQAQAEGRFDDEIIPVTTR	M		Deide_03560
	O2_13207	653.339	2	1304.66	1304.66	0.002	0	73.27	184	194	R	FDDEIIPVTTR	M		Deide_03560
	E_42319	533.223	3	1596.65	1596.75	-0.102	1	35.13	195	208	R	MAVQNKETGEVTMK	D	Oxidation (M), Oxidation (M)	Deide_03560
	O2_21026	783.388	2	1564.76	1564.76	0.002	1	75.51	195	208	R	MAVQNKETGEVTMK	D		Deide_03560
	O2_21493	527.925	3	1580.75	1580.75	-0.002	1	38.69	195	208	R	MAVQNKETGEVTMK	D	Oxidation (M)	Deide_03560
	E_141519	839.051	3	2514.13	2514.15	-0.017	0	39.43	274	297	R	YMGMAVAGTEPDEMGIGPVFAVPK	L	Oxidation (M), Oxidation (M), Oxidation (M)	Deide_03560
	O2_37846	1234.09	2	2466.17	2466.16	0.004	0	38.88	274	297	R	YMGMAVAGTEPDEMGIGPVFAVPK	L		Deide_03560
	O2_37985	1242.09	2	2482.17	2482.16	0.009	0	51.59	274	297	R	YMGMAVAGTEPDEMGIGPVFAVPK	L	Oxidation (M)	Deide_03560
	O2_5833	532.815	2	1063.62	1063.61	0.001	0	56.94	356	365	R	LVGHALLEGR	R		Deide_03560
	E_92578	688.766	2	1375.52	1375.6	-0.08	0	46.65	163	173	R	YIGCSNYSAWR	L		Deide_03620
	E_67635	610.857	2	1219.7	1219.6	0.098	0	48.98	174	183	R	LMQALWTSDR	R		Deide_03620
	E_118381	759.089	3	2274.24	2274.17	0.073	0	49.1	213	235	R	VAAEYGLGVVPWSPLGGGMLTGK	Y	Oxidation (M)	Deide_03620
	E_163145	1130.07	2	2258.12	2258.18	-0.057	0	47.91	213	235	R	VAAEYGLGVVPWSPLGGGMLTGK	Y		Deide_03620
	E_88917	680.277	2	1358.54	1358.67	-0.128	0	111.33	72	84	R	LTGPSGSEEDVIR	A		Deide_03630
	E_42456	533.995	3	1598.96	1598.84	0.128	1	56.39	118	131	R	RVIVAAHMDEVGFR	V		Deide_03630
	E_44838	539.365	3	1615.07	1614.83	0.243	1	49.96	118	131	R	RVIVAAHMDEVGFR	V	Oxidation (M)	Deide_03630
	E_30663	487.155	3	1458.44	1458.73	-0.286	0	33.41	119	131	R	VIVAAHMDEVGFR	V	Oxidation (M)	Deide_03630
	E_37690	516.826	2	1031.64	1031.58	0.061	0	63.82	134	142	R	QITPTGFLR	L		Deide_03630
	E_51158	564.713	2	1127.41	1127.56	-0.146	0	35.22	176	185	K	SAHLLTDTDR	Q		Deide_03630
	E_80418	652.321	2	1302.63	1302.68	-0.051	0	63.13	242	253	R	AGCAVMLALLER	Y		Deide_03630
	E_29987	483.191	2	964.367	964.498	-0.13	0	61.75	277	286	R	GAQAVASAYK	A		Deide_03630
	E_31736	493.227	3	1476.66	1476.68	-0.026	0	35.21	319	331	K	VMDFSTMAHPAVR	R	Oxidation (M)	Deide_03630
	E_32966	498.487	3	1492.44	1492.68	-0.241	0	33.57	319	331	K	VMDFSTMAHPAVR	R	Oxidation (M), Oxidation (M)	Deide_03630
	E_156215	937.94	2	1873.87	1874.04	-0.172	0	69.56	333	351	R	GLIAAADAGGIAVQHELLR	G		Deide_03630
	E_137254	820.75	3	2459.23	2459.24	-0.012	0	46.61	352	377	R	GIGTDAGALQYGSQGIPTGAVSVANR	Y		Deide_03630
	E_28817	477.6	3	1429.78	1429.68	0.094	0	45.87	378	389	R	YTHSPVEVVDER	D		Deide_03630
	E_14322	421.296	2	840.577	840.471	0.107	0	33.77	405	411	R	LPDLDLR	F		Deide_03630
	E_25805	463.654	2	925.293	925.458	-0.164	0	33.32	73	80	R	VTVMFDSK	Y		Deide_03660
	O2_36736	1170.11	2	2338.2	2338.2	0.004	0	85.53	9	34	R	SVSSGGPAGPGEPVTLGIDLGTSGVK	V		Deide_03690
	E_29187	479.725	2	957.435	957.488	-0.052	0	42.05	127	134	R	QVQDIEAR	V		Deide_03690
	O2_4317	499.307	2	996.599	996.597	0.002	0	65.31	135	143	R	VPLTDLIAR	T		Deide_03690
	E_34217	503.185	2	1004.36	1004.49	-0.137	0	63.34	162	170	K	SAEPEVFAR	L		Deide_03690
	O2_43111	1218	3	3650.98	3650.97	0.011	1	85.04	171	206	R	LAHVLLPKDYLGYALTGVLASEPSDASGVGALNLAR	L		Deide_03690
	O2_40358	1390.71	2	2779.41	2779.4	0.003	0	126.48	179	206	K	DYLGYALTGVLASEPSDASGVGALNLAR	L		Deide_03690
	O2_41241	728.894	4	2911.55	2911.54	0.001	0	44.79	207	233	R	LEWDADILSALGLAATLFPEVRPSTAR	V		Deide_03690
	O2_25476	867.947	2	1733.88	1733.88	0.003	1	68.73	330	343	R	DRLCPEVSFETLLR	E		Deide_03690
	O2_17991	732.383	2	1462.75	1462.75	0.003	0	34.4	332	343	R	LCPEVSFETLLR	E		Deide_03690
	O2_37653	1223.14	2	2444.26	2444.26	0.005	1	105.8	344	365	R	EAEKAVPSEENVLFLPFLAGER	S		Deide_03690
	O2_31102	994.529	2	1987.04	1987.04	0.003	0	76.8	348	365	K	AVPSEENVLFLPFLAGER	S		Deide_03690
	O2_14196	669.869	2	1337.72	1337.72	0.003	0	65.26	375	386	R	AAWLNLSLAHSR	G		Deide_03690
	O2_29891	965.99	2	1929.96	1929.96	0.003	0	87.85	392	409	R	AVLEGTAFALAETHDVMR	Q		Deide_03690
	O2_30223	973.987	2	1945.96	1945.96	0.002	0	117.13	392	409	R	AVLEGTAFALAETHDVMR	Q	Oxidation (M)	Deide_03690
	O2_23182	819.441	2	1636.87	1636.87	0.003	0	99.79	410	425	R	QHTQLQSLLATGGGAR	S		Deide_03690
	O2_32935	1040.03	2	2078.05	2078.05	0.003	0	79.22	426	443	R	SDLWLGLMAQGLDLDIYR	T		Deide_03690
	O2_43365	781.2	5	3900.96	3900.96	0.002	0	36.66	444	484	R	TASTAGAAEGAALLAMPEAGLYASLQEAMGTASLAGLPVPR	V	Oxidation (M)	Deide_03690
	O2_4679	507.755	2	1013.5	1013.49	0.002	0	68.68	492	500	R	TAYSAAFQR	L		Deide_03690
	O1_39444	774.895	2	1547.78	1547.77	0.003	1	67.14	23	36	R	GVVREEMGSTTLNR	R		Deide_03710
	O1_55993	968.436	3	2902.28	2902.28	0.004	1	135.16	37	68	R	RGSASTTTTQSYSDGGDGASAGAEDAGAGAVK	G		Deide_03710
	O1_55635	916.403	3	2746.19	2746.18	0.007	0	94.5	38	68	R	GSASTTTTQSYSDGGDGASAGAEDAGAGAVK	G		Deide_03710
	O1_53408	778.997	3	2333.97	2333.96	0.008	0	69.85	137	156	R	TAEYEVDDTHYDSIDSTMSR	G		Deide_03710
	O1_53520	784.328	3	2349.96	2349.95	0.006	0	74.74	137	156	R	TAEYEVDDTHYDSIDSTMSR	G	Oxidation (M)	Deide_03710
	E_139917	832.43	2	1662.85	1662.76	0.086	1	72	179	194	R	HNGEFVGGSDSTTSRL	-		Deide_03710
	O1_41776	816.976	2	1631.94	1631.94	0.001	0	94.8	32	48	R	TPTPVQAGAIPALLAGR	D		Deide_03720
	O2_7916	572.346	2	1142.68	1142.68	-0.004	0	92.38	61	71	K	TLAFLIPAAAR	G		Deide_03720
	O2_18161	734.917	2	1467.82	1467.82	-0.004	0	37.24	80	92	R	GMRPEVLVITPTR	E		Deide_03720
	O2_18670	742.915	2	1483.82	1483.82	-0.002	0	40	80	92	R	GMRPEVLVITPTR	E	Oxidation (M)	Deide_03720
	O2_7075	557.813	2	1113.61	1113.61	-0.003	0	70.52	112	122	R	ITGGITPAQTR	S		Deide_03720
	E_14329	421.32	2	840.625	840.482	0.144	0	32.25	129	137	K	GLIAGTPGR	L		Deide_03720
	O2_12106	636.348	2	1270.68	1270.69	-0.006	1	59.86	140	150	K	DLVNKGELDLR	G		Deide_03720
	E_10742	394.26	2	786.505	786.424	0.082	0	31.45	171	177	K	DVGDILR	A		Deide_03720
	E_37229	514.748	2	1027.48	1027.6	-0.121	0	75.4	321	330	R	VLIATDIAGR	G		Deide_03720
	E_3583	343.657	2	685.299	685.412	-0.113	0	41.66	47	52	R	ILADVR	A		Deide_03740
	O2_6437	546.806	2	1091.6	1091.6	0	0	46.21	184	192	R	ELGITQIYR	A		Deide_03740
	O2_12962	649.896	2	1297.78	1297.78	0.002	0	62.47	215	227	K	IAGPGNLFVVIAK	R		Deide_03740
	O1_43863	572.955	3	1715.84	1715.84	0.002	0	51.06	121	135	R	GHLCNKPYSGTDVIR	D		Deide_03760
	O1_25322	609.83	2	1217.64	1217.64	0.004	0	81.14	180	190	R	DILQGEFAVAR	V		Deide_03760
	O1_4579	412.21	2	822.406	822.402	0.003	0	40.34	198	204	R	GAFPFER	A		Deide_03760
	O1_41353	808.432	2	1614.85	1614.85	0	0	38.63	211	225	K	DYSLTPPPTVLDAVK	A		Deide_03760
	O1_36747	734.889	2	1467.76	1467.76	0.002	0	38.81	276	288	R	GLIFTNLVDFDSK	Y		Deide_03760
	E_2676	330.218	2	658.421	658.376	0.045	0	32.18	649	654	R	SGQIVR	V		Deide_03810
	O2_4721	508.29	2	1014.57	1014.56	0.001	0	38.33	5	13	K	QCLVIGLGR	F		Deide_03820
	O2_42097	1041.5	3	3121.47	3121.47	0.006	0	34.13	14	41	R	FGTAVATTLYEMGHEVVAIDQNEENVER	V		Deide_03820
	O2_28125	927.974	2	1853.93	1853.93	0.002	0	112.22	42	58	R	VMNLVTHAAIVDATDER	A		Deide_03820
	O2_28570	935.971	2	1869.93	1869.92	0.001	0	80.34	42	58	R	VMNLVTHAAIVDATDER	A	Oxidation (M)	Deide_03820
	O2_6458	547.289	2	1092.56	1092.56	0	0	42.6	91	100	K	SLGAPYVVCK	A		Deide_03820
	O2_26518	593.317	3	1776.93	1776.93	-0.001	0	44.71	113	128	R	IGADLVIRPEHDMGVR	L		Deide_03820
	O2_26828	897.472	2	1792.93	1792.92	0.003	0	32.59	113	128	R	IGADLVIRPEHDMGVR	L	Oxidation (M)	Deide_03820
	O2_6801	553.322	2	1104.63	1104.63	0	0	80.99	172	181	R	FSVQVIAVSR	A		Deide_03820
	O2_20273	769.423	2	1536.83	1536.83	0.005	0	66.51	201	214	R	LVVIGNSHSIDDLR	R		Deide_03820
	O2_14228	670.384	2	1338.75	1338.75	0.003	0	51.7	50	62	R	VAATELEAVPLAR	D		Deide_03840
	O2_26413	887.461	2	1772.91	1772.9	0.006	0	42.68	232	248	R	ALMGPYDALVGVDIDPK	A		Deide_03840
	O2_5879	533.344	2	1064.67	1064.67	0.002	0	44.3	18	27	R	IAQALIPAIR	A		Deide_03850
	O2_28009	616.981	3	1847.92	1847.92	-0.002	1	34.99	28	45	R	AAGGEVTALGVRDPHNER	S		Deide_03850
	O2_12109	636.353	2	1270.69	1270.69	0.003	0	60.91	139	150	R	ELVQSGVLGDVR	V		Deide_03850
	E_127488	783.758	2	1565.5	1565.73	-0.225	0	56.79	154	167	R	GAFGFPLNNPDDFR	W		Deide_03850
	O2_18160	734.911	2	1467.81	1467.81	0.004	0	77.86	190	203	R	LLLGEPQSVSAQAR	W		Deide_03850
	O2_25307	863.944	2	1725.87	1725.87	0.005	0	70.81	297	313	R	GETPALYPPADAVAQAR	V		Deide_03850
	O2_5724	531.801	2	1061.59	1061.59	0.001	0	73.67	314	323	R	VLDALFASAR	S		Deide_03850
	E_23721	456.79	2	911.565	911.435	0.131	0	35.36	40	47	R	HQLTVADE	-		Deide_03870
	O2_26631	892.439	2	1782.86	1782.86	0.002	0	80.61	30	44	R	FIPTCSQYAVEAIER	H		Deide_03875
	O2_40398	929.454	3	2785.34	2785.33	0.01	1	57.04	40	64	R	ADFDGIRGDEYIATSNLQDVVFNAR	G		Deide_03880
	O2_31546	1006.49	2	2010.97	2010.96	0.003	0	63.93	47	64	R	GDEYIATSNLQDVVFNAR	G		Deide_03880
	O2_4191	495.774	2	989.534	989.533	0.001	0	56.83	99	107	K	SIINMVGTR	K		Deide_03880
	O2_35298	1118.62	2	2235.22	2235.21	0.006	1	90.28	108	129	R	KSLVVQADGLDPAQPATVTTPK	V		Deide_03880
	O2_33465	1054.57	2	2107.12	2107.12	0.005	0	57.56	109	129	K	SLVVQADGLDPAQPATVTTPK	V		Deide_03880
	O2_38544	1273.63	2	2545.25	2545.24	0.005	0	69.95	169	192	R	TSVEGGPEQYTLLFPGLGNAENPR	V		Deide_03880
	E_17019	430.229	2	858.443	858.456	-0.012	0	42.39	246	254	R	ADVALTGGR	Q		Deide_03880
	O2_15441	691.333	2	1380.65	1380.65	0	0	85.36	262	274	R	LEGDSSLEVYGGR	N		Deide_03880
	O2_15519	692.822	2	1383.63	1383.63	0.001	0	50.68	372	382	R	AMQSEMQQLYR	D		Deide_03880
	O2_16064	700.819	2	1399.62	1399.62	0.001	0	73.03	372	382	R	AMQSEMQQLYR	D	Oxidation (M)	Deide_03880
	E_61989	594.761	2	1187.51	1187.62	-0.107	0	52.11	501	511	R	ETANLGQTVQK	A		Deide_03880
	O2_7040	557.312	2	1112.61	1112.61	0.002	0	46.39	152	162	K	VVIPSTPSDAK	G		Deide_03900
	O2_34958	1103.6	2	2205.18	2205.17	0.003	0	80.39	163	182	K	GLLLSAINDPDPVFFFEAIK	L		Deide_03900
	O2_11110	621.857	2	1241.7	1241.7	0.002	0	64.7	233	244	R	TAGIGVEVIDLR	T		Deide_03900
	E_91269	684.841	2	1367.67	1367.78	-0.11	0	56.75	112	125	R	DTGAALTLGLPIAR	T		Deide_03910
	O2_39230	872.813	3	2615.42	2615.41	0.007	0	32.82	145	168	K	VLPFYIPIATQYPQAVGAALAEQR	Q		Deide_03910
	O2_19369	753.895	2	1505.77	1505.77	0.002	0	55.18	262	275	R	AGEGPTLIETVTYR	I		Deide_03910
	O2_14755	680.878	2	1359.74	1359.74	0.001	0	65.29	137	148	R	TPLNIDQIATFK	G		Deide_03920
	O2_17388	722.836	2	1443.66	1443.66	-0.001	0	97.43	127	140	R	SPVQAAESADAQDR	V		Deide_03960
	O2_27571	914.452	2	1826.89	1826.89	0.001	1	72.71	127	143	R	SPVQAAESADAQDRVQR	A		Deide_03960
	O2_23507	825.446	2	1648.88	1648.88	-0.002	1	95.31	187	202	R	AKEQLADLLAGVADVH	-		Deide_03960
	E_101347	716.836	2	1431.66	1431.74	-0.078	0	53.09	84	96	R	LLDGLEAAFQEAR	Y		Deide_03980
	E_82891	661.284	2	1320.55	1320.71	-0.154	0	56.48	97	107	R	YDVAIFPLLDR	S		Deide_03980
	E_148355	871.824	2	1741.63	1741.85	-0.219	0	71.19	218	233	R	EVSGEFITSFDTLAAR	N		Deide_03980
	E_64339	601.773	2	1201.53	1201.63	-0.099	0	78.68	234	244	R	NTAASLLDELR	A		Deide_03980
	E_151877	897.786	3	2690.34	2690.4	-0.067	0	39.95	245	272	R	ATPGGLPATVFASADLLAGAVLDEAHAR	G		Deide_03980
	E_105536	730.357	2	1458.7	1458.73	-0.026	0	52.89	282	294	R	IIGFDDQPWAAAR	G		Deide_03980
	E_35579	509.277	2	1016.54	1016.58	-0.037	1	37.79	329	336	R	RFEPTLVR	R		Deide_03980
	E_136311	816.818	2	1631.62	1631.83	-0.209	0	72.01	208	220	R	VLWDYTQLPQVDR	V		Deide_04000
	O2_19884	762.914	2	1523.81	1523.81	0.004	0	34.14	122	134	R	DAIAQLDPLLNWR	A		Deide_04020
	O2_21222	786.385	2	1570.76	1570.75	0.004	0	77.04	295	307	R	EALSEAEYLEYVR	Q		Deide_04020
	E_46971	548.767	2	1095.52	1095.64	-0.121	0	46.9	163	173	R	ANLASLGVPVR	T		Deide_04030
	E_81853	657.77	2	1313.53	1313.59	-0.067	0	70.92	181	193	R	MDEGGTLVVEAGH	-		Deide_04030
	O2_39816	900.448	3	2698.32	2698.32	0.005	1	76.89	44	66	R	ERIEHLLDPGSFLEMSTFVEHGR	N		Deide_04040
	O2_39929	905.78	3	2714.32	2714.31	0.005	1	64.86	44	66	R	ERIEHLLDPGSFLEMSTFVEHGR	N	Oxidation (M)	Deide_04040
	O2_37392	805.4	3	2413.18	2413.17	0.005	0	64.65	46	66	R	IEHLLDPGSFLEMSTFVEHGR	N		Deide_04040
	O2_37501	810.732	3	2429.17	2429.17	0.004	0	39.06	46	66	R	IEHLLDPGSFLEMSTFVEHGR	N	Oxidation (M)	Deide_04040
	O2_28621	936.968	2	1871.92	1871.92	0.005	1	109.91	67	84	R	NRLMEGVDAPGEGVVTGR	G	Oxidation (M)	Deide_04040
	E_130671	793.822	2	1585.63	1585.78	-0.148	0	82.01	69	84	R	LMEGVDAPGEGVVTGR	G		Deide_04040
	O2_22172	801.895	2	1601.78	1601.77	0.003	0	124.97	69	84	R	LMEGVDAPGEGVVTGR	G	Oxidation (M)	Deide_04040
	O2_29851	965.01	2	1928.01	1928	0.002	0	106.71	91	108	R	QVFVFSQDFTVLGGSLGK	M		Deide_04040
	O2_18750	744.368	2	1486.72	1486.72	0.002	0	85.47	124	138	K	TGCPVIGLNDSAGAR	I		Deide_04040
	O2_29929	966.974	2	1931.93	1931.93	0.007	0	111.04	139	155	R	IQEGVDSLSGYGEIFYR	N		Deide_04040
	O2_43214	1238.3	3	3711.87	3711.86	0.008	0	60.3	156	191	R	NAIYSGSVPQISAILGPCAGGAVYSPALTDFILMSR	G	Oxidation (M)	Deide_04040
	O2_32771	691.353	3	2071.04	2071.03	0.002	1	96.44	226	245	R	KSGVAHLAYDGDEAVLDGVR	D		Deide_04040
	O2_30124	972.477	2	1942.94	1942.94	0.001	0	79.14	227	245	K	SGVAHLAYDGDEAVLDGVR	D		Deide_04040
	E_60872	592.302	2	1182.59	1182.66	-0.071	0	61.27	275	284	R	LLELVTPDQR	K		Deide_04040
	E_12941	410.633	3	1228.88	1228.64	0.239	0	38.26	285	294	R	KPYAMHDVIR	E		Deide_04040
	E_159954	995.423	2	1988.83	1988.97	-0.142	0	74.12	295	311	R	ELVDEGTFLEIQPDWAK	N		Deide_04040
	O2_2774	454.245	2	906.476	906.475	0.001	0	51.9	312	319	K	NMLVGFAR	L		Deide_04040
	O2_2939	462.242	2	922.47	922.469	0	0	45.48	312	319	K	NMLVGFAR	L	Oxidation (M)	Deide_04040
	O2_14562	677.379	2	1352.74	1352.74	0.003	0	94.67	320	333	R	LGGQSVGIVANNPK	S		Deide_04040
	E_86060	669.94	2	1337.87	1337.61	0.252	0	63.81	334	346	K	SMAGTLNIDASDK	A	Oxidation (M)	Deide_04040
	O2_13761	661.817	2	1321.62	1321.62	0.002	0	63.22	334	346	K	SMAGTLNIDASDK	A		Deide_04040
	O2_22687	810.904	2	1619.79	1619.79	0.001	1	105.01	334	349	K	SMAGTLNIDASDKAAR	F		Deide_04040
	O2_23143	818.903	2	1635.79	1635.79	0.002	1	127.05	334	349	K	SMAGTLNIDASDKAAR	F	Oxidation (M)	Deide_04040
	O2_42914	1171.92	3	3512.73	3512.73	-0.003	0	71.94	353	383	R	TCDCYNIPILTLVDVTGFLPGTQQEYGGIIR	H		Deide_04040
	O2_14286	671.84	2	1341.67	1341.66	0.002	0	105.14	388	399	K	MLYAYAEASVPK	V		Deide_04040
	O2_14696	679.839	2	1357.66	1357.66	0.004	0	105.41	388	399	K	MLYAYAEASVPK	V	Oxidation (M)	Deide_04040
	E_28962	478.645	3	1432.91	1432.68	0.236	1	36.4	406	418	R	KSYGGAYLAMNSR	D	Oxidation (M)	Deide_04040
	O2_16600	709.349	2	1416.68	1416.68	0.001	1	108.56	406	418	R	KSYGGAYLAMNSR	D		Deide_04040
	E_78300	645.262	2	1288.51	1288.59	-0.078	0	55.34	407	418	K	SYGGAYLAMNSR	D		Deide_04040
	O2_13194	653.299	2	1304.58	1304.58	0.002	0	108.07	407	418	K	SYGGAYLAMNSR	D	Oxidation (M)	Deide_04040
	O2_12810	648.318	2	1294.62	1294.62	0.003	0	55.59	469	480	K	EAFDNPYVAAAK	G		Deide_04040
	O2_8051	575.819	2	1149.62	1149.62	0.001	0	50.53	496	504	R	LIQTFEMLR	N		Deide_04040
	O2_8662	583.817	2	1165.62	1165.62	0.002	0	35.98	496	504	R	LIQTFEMLR	N	Oxidation (M)	Deide_04040
	O2_37353	603.048	4	2408.16	2408.16	0	0	40.91	99	121	R	SPVADSHLGHVFPDGPQEHGGLR	Y		Deide_04050
	O2_6228	542.267	2	1082.52	1082.52	0.001	0	41.69	122	130	R	YCINSASLR	F		Deide_04050
	O2_35903	1142.59	2	2283.16	2283.16	0.002	0	51.52	131	150	R	FVPVGQLEAEGYADYLPLFR	-		Deide_04050
	O2_6021	537.327	2	1072.64	1072.64	0.001	0	39.28	73	81	R	QNFILLGLR	G		Deide_04080
	O1_52682	1135.07	2	2268.13	2268.12	0.008	0	111.89	420	443	K	AADEVPGLTALAAEVAGSADDAVR	A		Deide_04080
	O2_38802	858.782	3	2573.32	2573.32	0.008	0	38.85	36	61	R	SLMAPAGGGPYTLEVKPGDTLSAVSR	T		Deide_04170
	O2_12764	647.381	2	1292.75	1292.74	0.002	0	72.84	114	125	R	IPVVNVTIPEGR	R		Deide_04170
	E_92593	688.812	2	1375.61	1375.7	-0.089	0	43.44	146	158	R	AALNDPSLSPYTK	G		Deide_04170
	O2_6303	543.339	2	1084.66	1084.66	0.002	1	45.13	183	191	R	KIVQTLLDR	M		Deide_04170
	O2_16293	704.831	2	1407.65	1407.64	0.002	0	59.29	192	203	R	MNTEFTPENVAR	A		Deide_04170
	O2_36942	1178.62	2	2355.24	2355.23	0.006	0	76.97	284	307	R	GGLPAGPINNPGQAALNSVLNPER	K		Deide_04170
	O2_37991	828.785	3	2483.33	2483.32	0.008	1	31.04	284	308	R	GGLPAGPINNPGQAALNSVLNPERK	L		Deide_04170
	O1_38984	767.343	2	1532.67	1532.67	0.003	0	83.63	104	116	R	WYSFGTWSSAEGR	S		Deide_04250
	O1_29189	645.338	2	1288.66	1288.66	0	0	82.72	124	135	K	DASGQILTDTLR	L		Deide_04250
	O1_15777	532.79	2	1063.57	1063.57	0	0	68.94	158	166	R	LLAFNTTER	A		Deide_04250
	E_122325	765.877	2	1529.74	1529.86	-0.121	0	75.63	268	282	K	FTAAGLPLAVSLGWK	K		Deide_04250
	E_144667	853.847	2	1705.68	1705.84	-0.159	0	59.96	308	324	K	GNPVLNDPAAPGNDTVR	R		Deide_04250
	O2_32979	695.085	3	2082.23	2082.23	0.002	1	57.03	30	48	R	KRPPLPVEAGQPITLTLPR	G		Deide_04260
	E_81982	658.255	2	1314.49	1314.65	-0.155	0	45.11	73	82	R	SLNPWWPYPR	A		Deide_04260
	E_28394	475.249	2	948.483	948.503	-0.019	0	54.66	83	91	R	AAVVGDYVR	H		Deide_04260
	E_159500	985.889	2	1969.76	1970.05	-0.284	0	47.46	159	178	R	AVEAGLASGAALVFVEPVDR	N		Deide_04260
	E_56854	578.831	2	1155.65	1155.62	0.023	0	74.28	200	210	R	VEGPLVQASTR	G		Deide_04260
	E_150580	885.956	2	1769.9	1769.93	-0.034	0	66.8	279	294	R	LSLDTGVLEWLTGPNR	R		Deide_04260
	O2_29784	643.019	3	1926.04	1926.03	0.003	1	58.27	279	295	R	LSLDTGVLEWLTGPNRR	M		Deide_04260
	E_142278	843.884	2	1685.75	1685.86	-0.102	0	32.54	296	310	R	MAGLLADLGLEHQYR	E		Deide_04260
	E_107148	735.346	2	1468.68	1468.69	-0.013	0	42.06	323	335	R	EALPEAFLYMQGT	-		Deide_04260
	E_109710	743.297	2	1484.58	1484.69	-0.106	0	53.69	323	335	R	EALPEAFLYMQGT	-	Oxidation (M)	Deide_04260
	E_41525	530.724	2	1059.43	1059.58	-0.141	0	52.75	27	36	R	EVVSLMVAGR	D		Deide_04270
	E_44109	538.819	2	1075.62	1075.57	0.054	0	63.6	27	36	R	EVVSLMVAGR	D	Oxidation (M)	Deide_04270
	E_101328	716.791	2	1431.57	1431.74	-0.172	1	68.4	27	39	R	EVVSLMVAGRDEK	G		Deide_04270
	E_104062	724.785	2	1447.56	1447.73	-0.179	1	44.45	27	39	R	EVVSLMVAGRDEK	G	Oxidation (M)	Deide_04270
	E_28733	477.18	2	952.345	952.461	-0.116	0	58.42	49	57	R	TTYGAVADR	A		Deide_04270
	E_114879	750.285	2	1498.56	1498.76	-0.201	0	81.98	61	75	R	LASAMQGLGLNPGDR	V		Deide_04270
	E_117618	758.303	2	1514.59	1514.75	-0.16	0	63.99	61	75	R	LASAMQGLGLNPGDR	V	Oxidation (M)	Deide_04270
	E_58140	583.734	2	1165.45	1165.59	-0.138	0	71.21	76	85	R	VATLCVNSFR	H		Deide_04270
	E_27952	472.738	2	943.461	943.455	0.007	0	38.89	139	146	R	AACPQIER	V		Deide_04270
	E_139333	829.827	3	2486.46	2486.07	0.386	0	41.06	176	198	R	YPDLEENAPAAMCYTSGTTGNPK	G		Deide_04270
	E_140563	834.975	3	2501.9	2502.07	-0.165	0	47.1	176	198	R	YPDLEENAPAAMCYTSGTTGNPK	G	Oxidation (M)	Deide_04270
	E_65985	605.807	2	1209.6	1209.67	-0.072	0	69.83	206	217	R	STVLHSLASAPK	D		Deide_04270
	E_125332	775.859	2	1549.7	1549.79	-0.085	0	94.21	253	267	K	QVFAGVFSDGPSIAR	L		Deide_04270
	E_80953	654.252	2	1306.49	1306.65	-0.162	1	62.92	294	305	R	AKAEGTPYDLSR	L		Deide_04270
	E_148732	873.931	2	1745.85	1745.9	-0.051	0	101.42	306	322	R	LQTLISGGSASPESMLR	A		Deide_04270
	E_150050	881.958	2	1761.9	1761.89	0.008	0	100.06	306	322	R	LQTLISGGSASPESMLR	A	Oxidation (M)	Deide_04270
	E_56667	578.235	2	1154.45	1154.58	-0.121	0	43.25	401	410	R	APWVASSYFK	G		Deide_04270
	E_117275	757.77	2	1513.53	1513.67	-0.143	0	84.85	411	424	K	GEGQSNFFTLDDGK	L		Deide_04270
	E_107905	737.337	2	1472.66	1472.78	-0.124	0	103.99	2	15	M	TEAVLLTETNAGVR	T		Deide_04290
	O2_39010	1299.18	2	2596.34	2596.33	0.003	0	104.51	25	50	K	LNAANDALLLALTEAIAEADGDASVR	V		Deide_04290
	E_21454	451.238	2	900.461	900.539	-0.078	0	63.22	51	59	R	VIVLTGSGR	G		Deide_04290
	E_102074	719.78	2	1437.55	1437.63	-0.085	0	94.16	60	73	R	GFCAGQDLGDVSGR	N		Deide_04290
	O2_38779	642.846	4	2567.36	2567.35	0.008	0	33.18	94	121	R	SCGKPVISAVNGVAAGAGASLALAGDVR	L		Deide_04290
	E_50573	561.754	2	1121.49	1121.58	-0.086	0	64.62	157	166	R	AFELMALAEK	V		Deide_04290
	O2_7726	569.795	2	1137.58	1137.57	0.002	0	74.59	157	166	R	AFELMALAEK	V	Oxidation (M)	Deide_04290
	O2_15294	689.382	2	1376.75	1376.75	0.001	1	69.51	157	168	R	AFELMALAEKVR	S		Deide_04290
	O2_15817	697.38	2	1392.74	1392.74	0.001	1	52.43	157	168	R	AFELMALAEKVR	S	Oxidation (M)	Deide_04290
	O2_40327	925.767	3	2774.28	2774.28	0.002	0	66.34	175	197	R	LGLCEHVFPDETFHQEVQAYAER	L		Deide_04290
	E_63281	598.69	2	1195.37	1195.56	-0.197	0	68.17	197	206	R	GYQYDLNAPR	R		Deide_04300
	O1_23871	597.32	2	1192.63	1192.62	0.002	0	84.21	141	151	R	VYVADVFGAPR	Q		Deide_04310
	E_32637	496.715	2	991.415	991.545	-0.13	0	32.02	197	205	R	TLGQALSFR	G		Deide_04310
	E_1080	315.171	2	628.327	628.391	-0.063	0	32.29	49	53	R	IIDLR	N		Deide_04320
	O2_11000	619.807	2	1237.6	1237.6	0.002	0	33.85	52	61	R	EDQQPIFSFK	L		Deide_04330
	E_92535	688.674	3	2063	2063.1	-0.101	0	49.12	579	598	K	VTPAQPATETQPAKPATVTR	S		Deide_04370
	O2_15028	684.405	2	1366.8	1366.79	0.002	0	45.25	41	53	R	STSKPVQALPLAR	V		Deide_04400
	O2_39399	1320.15	2	2638.28	2638.28	0.005	0	88.42	87	112	R	SGSTAADLLCGAHPPFDAQAAAELIR	T		Deide_04400
	O2_26125	881.427	2	1760.84	1760.84	0.002	0	72.24	128	142	K	HAGMLLSCALYDWPK	E		Deide_04400
	O2_27468	911.484	2	1820.95	1820.95	0.004	0	57.66	209	225	R	IFSAMTIYPELVAGPGR	L		Deide_04400
	O2_27804	919.481	2	1836.95	1836.94	0.003	0	64.41	209	225	R	IFSAMTIYPELVAGPGR	L	Oxidation (M)	Deide_04400
	O2_22018	799.467	2	1596.92	1596.92	0.004	0	40.52	226	240	R	LDTTLMPLVPGLVTK	M		Deide_04400
	O2_12128	636.797	2	1271.58	1271.58	0	0	73.5	241	252	K	MGAEGFFGMGLR	Q		Deide_04400
	O2_12587	644.796	2	1287.58	1287.57	0.003	0	87.33	241	252	K	MGAEGFFGMGLR	Q	Oxidation (M)	Deide_04400
	O2_13160	652.793	2	1303.57	1303.57	0.003	0	60.99	241	252	K	MGAEGFFGMGLR	Q	Oxidation (M), Oxidation (M)	Deide_04400
	O2_1650	394.738	2	787.46	787.459	0.001	0	46.49	257	264	R	GPLGVAFK	I		Deide_04400
	O2_36655	1166.69	2	2331.37	2331.37	0.006	0	69.1	272	293	R	ARPFVALAVLEALGVPLTPELR	A		Deide_04400
	E_14305	421.232	2	840.449	840.482	-0.032	0	39.32	294	301	R	ALAPSVQR	N		Deide_04400
	O2_12276	638.863	2	1275.71	1275.71	0.003	0	39.89	315	325	K	LALHWRPEAAL	-		Deide_04400
	O2_6743	552.315	2	1102.62	1102.61	0.003	0	53.44	426	435	R	GEALFNAILR	K		Deide_04410
	O2_26679	595.971	3	1784.89	1784.89	-0.002	1	59.54	308	323	R	GRQDVAVSGEHNVVYR	S		Deide_04430
	E_10742	394.26	2	786.505	786.424	0.082	0	31.45	376	382	R	DVGDLLR	R		Deide_04430
	E_80512	652.689	2	1303.36	1303.59	-0.23	0	53.28	58	69	R	AAAQNCANDLTR	T		Deide_04431
	E_8727	387.197	2	772.379	772.444	-0.065	0	43.44	138	144	R	VLIDTGR	G		Deide_04460
	O2_30715	657.353	3	1969.04	1969.03	0.003	1	55.47	138	156	R	VLIDTGRGGESGQLANNLR	R		Deide_04460
	E_66673	608.294	2	1214.57	1214.6	-0.027	0	88.02	145	156	R	GGESGQLANNLR	R		Deide_04460
	E_23982	457.869	3	1370.59	1370.7	-0.116	1	37.82	145	157	R	GGESGQLANNLRR	A		Deide_04460
	E_13608	415.83	2	829.645	829.445	0.201	0	36.54	184	191	R	AGSPVFPR	A		Deide_04460
	E_75331	634.656	3	1900.95	1900.92	0.028	0	46.54	278	296	R	HPGAYVGFDVNGAQAAATR	A		Deide_04460
	E_48753	555.657	2	1109.3	1109.54	-0.243	0	62.17	299	307	R	LFEMAVQEK	M	Oxidation (M)	Deide_04460
	O1_17348	547.783	2	1093.55	1093.55	0.003	0	72.36	299	307	R	LFEMAVQEK	M		Deide_04460
	O2_4693	507.783	2	1013.55	1013.55	0.002	0	80.23	114	123	R	LAELDAAGVR	V		Deide_04490
	O2_22080	800.367	2	1598.72	1598.72	-0.001	0	58.67	73	86	R	ELDGSDADQLAYFR	D		Deide_04580
	O2_12287	639.342	2	1276.67	1276.67	0.003	0	49.57	127	139	R	GSTYAPLAEVAAK	A		Deide_04580
	O2_13087	651.857	2	1301.7	1301.7	0.001	0	66.03	624	635	R	FVEPVGIGDTIR	T		Deide_04600
	E_51562	566.763	2	1131.51	1131.58	-0.067	0	34.84	204	216	R	IGAAAGFGGGAQR	A		Deide_04602
	O1_14251	520.283	2	1038.55	1038.55	0.002	0	47.04	46	54	R	FTPYVSGLR	N		Deide_04650
	E_94078	693.36	2	1384.7	1384.67	0.036	0	84.07	55	68	R	NVTTLTHAGDGSGR	M		Deide_04650
	O1_26350	619.324	2	1236.63	1236.63	0.004	0	85.01	69	79	R	MYATLQGGQLR	V		Deide_04650
	O1_27300	627.32	2	1252.62	1252.62	0.002	0	76.89	69	79	R	MYATLQGGQLR	V	Oxidation (M)	Deide_04650
	O1_17052	544.808	2	1087.6	1087.6	-0.001	0	73.35	105	114	R	GLLGLTFDPR	Y		Deide_04650
	O1_12193	501.239	2	1000.46	1000.46	0.001	0	48.81	137	145	R	YTAAADFSR	A		Deide_04650
	O1_40066	523.6	3	1567.78	1567.77	0.003	0	50.96	211	225	R	GDDAKPAPGNPFLNR	Q		Deide_04650
	O1_36395	730.375	2	1458.73	1458.74	-0.002	0	75.54	226	238	R	QGANPNIWAYGLR	N		Deide_04650
	E_115264	751.31	2	1500.61	1500.6	0.008	0	67.77	284	296	R	EASTCFEPSTGCR	T		Deide_04650
	O1_34453	703.869	2	1405.72	1405.72	0.003	0	84.68	297	309	R	TQGLTDPVLSYGR	N		Deide_04650
	E_103416	722.32	2	1442.62	1442.68	-0.054	0	104.35	310	322	R	NEGQSITGGYVYR	G		Deide_04650
	O2_17640	484.913	3	1451.72	1451.72	-0.002	0	41.24	71	84	R	APSGDVMVHSVTPR	F		Deide_04652
	O2_18135	490.244	3	1467.71	1467.71	-0.004	0	42.01	71	84	R	APSGDVMVHSVTPR	F	Oxidation (M)	Deide_04652
	O2_7566	567.297	2	1132.58	1132.58	0	0	37.96	104	113	R	DNVTAIEMLK	A		Deide_04652
	O2_8022	575.295	2	1148.58	1148.58	0.001	0	52.1	104	113	R	DNVTAIEMLK	A	Oxidation (M)	Deide_04652
	O1_43075	842.394	2	1682.77	1682.77	0	0	61.72	23	37	R	QYLQPTDGDVGGMFR	R		Deide_04660
	O1_43373	850.392	2	1698.77	1698.77	0.002	0	77.02	23	37	R	QYLQPTDGDVGGMFR	R	Oxidation (M)	Deide_04660
	E_143462	850.374	2	1698.73	1698.97	-0.233	0	59.56	183	198	R	VVYGQVVSPELVALAR	A		Deide_04660
	O1_50752	1039.04	2	2076.07	2076.07	0.004	0	90.53	207	227	R	ALPEGVQPVPDDMAGIIGAAR	K		Deide_04660
	O1_51012	1047.04	2	2092.07	2092.06	0.005	0	101.07	207	227	R	ALPEGVQPVPDDMAGIIGAAR	K	Oxidation (M)	Deide_04660
	O1_26627	621.826	2	1241.64	1241.64	0	0	99.31	281	292	R	GAEQSGPINTLR	F		Deide_04660
	O1_7696	454.248	2	906.48	906.481	-0.001	0	44.97	441	448	R	VNEFSALK	N		Deide_04660
	O1_24490	602.767	2	1203.52	1203.52	0	0	58.76	486	495	K	GSDFDYPTFR	A		Deide_04660
	O1_33618	693.904	2	1385.79	1385.8	-0.001	0	73.29	529	542	R	LGLGVMGLADALIK	M	Oxidation (M)	Deide_04660
	O1_11380	491.753	2	981.492	981.492	0	0	36.05	579	586	R	GVYPVYER	H		Deide_04660
	E_38434	519.22	2	1036.42	1036.56	-0.13	0	43.4	764	772	R	QFQVLSTSK	K		Deide_04660
	E_28393	475.248	2	948.481	948.495	-0.014	0	32.57	828	836	R	LSGVTDMVK	L		Deide_04660
	E_30001	483.228	2	964.441	964.49	-0.048	0	41.63	828	836	R	LSGVTDMVK	L	Oxidation (M)	Deide_04660
	E_92350	688.213	2	1374.41	1374.6	-0.19	0	62.48	869	882	R	AGDEANADSEALGR	V		Deide_04660
	O2_16636	709.382	2	1416.75	1416.75	0.002	0	52.08	35	46	R	RPEFAAQLTQTR	V		Deide_04670
	O2_24745	850.469	2	1698.92	1698.92	0.004	0	63.44	47	62	R	VNAEYLPGVTLPEAVK	V		Deide_04670
	O2_6339	544.783	2	1087.55	1087.55	0	0	81.78	63	72	K	VTADLEDAVR	Q		Deide_04670
	O2_20948	781.919	2	1561.82	1561.82	0.002	0	100.05	125	139	R	VAVLSGPNHAEEIAR	G		Deide_04670
	O1_52792	1138.06	2	2274.1	2274.09	0.004	0	122.56	35	57	R	DGGVPVPDVTALDLACGTGGFTR	E		Deide_04680
	O1_28016	632.815	2	1263.62	1263.61	0.003	0	83.52	66	77	R	VTGLDGSAEMLR	E	Oxidation (M)	Deide_04680
	O1_34783	708.362	2	1414.71	1414.71	0.001	0	63.34	205	216	R	GYDPQDLEPLLR	R		Deide_04680
	E_41441	530.37	2	1058.72	1058.53	0.2	0	38.42	35	43	K	GFNPNQNIR	L		Deide_04690
	E_48446	554.32	2	1106.62	1106.57	0.053	0	90.26	100	109	R	FNTGDVVLSR	D		Deide_04690
	O2_936	349.751	2	697.486	697.485	0.001	0	42.65	21	26	R	IALLIR	K		Deide_04700
	O2_25373	577.258	3	1728.75	1728.75	-0.002	0	45.17	28	42	K	GGIMETHDGFEVEHR	Q	Oxidation (M)	Deide_04700
	O1_34225	701.355	2	1400.69	1400.69	0.005	0	88.31	90	103	K	GGLETGELVQDGAR	R		Deide_04720
	E_30277	485.08	2	968.145	968.504	-0.358	0	40.86	142	150	R	EVGGNLQPR	D		Deide_04720
	E_47489	550.821	2	1099.63	1099.64	-0.012	0	77.34	177	185	R	LVALETWLR	E		Deide_04720
	E_25696	463.2	2	924.385	924.576	-0.19	0	46.59	179	186	R	INLLLPSR	A		Deide_04730
	E_84185	665.765	2	1329.52	1329.77	-0.25	0	37.38	215	227	R	GNVIDIPLPPAPK	I		Deide_04730
	O1_50588	1032.55	2	2063.08	2063.08	0.003	0	93.3	35	55	K	VGVLTDLSGVYSELSGPGSVK	A		Deide_04770
	E_71225	621.236	2	1240.46	1240.56	-0.101	0	36.9	56	67	K	AAQMAAADFMAK	N	Oxidation (M)	Deide_04770
	E_73612	629.217	2	1256.42	1256.55	-0.133	0	35.32	56	67	K	AAQMAAADFMAK	N	Oxidation (M), Oxidation (M)	Deide_04770
	O1_53480	1172.61	2	2343.2	2343.2	0.004	0	57.7	100	122	R	QNVDVLMDLPTSSAALAASEIAK	G		Deide_04770
	E_147480	866.933	2	1731.85	1731.91	-0.056	0	54.05	126	142	K	IPVMVVTGGTTALTNDK	C	Oxidation (M)	Deide_04770
	E_98246	707.038	3	2118.09	2118.08	0.011	1	60.38	126	145	K	IPVMVVTGGTTALTNDKCNK	Y		Deide_04770
	O1_53499	1174.56	2	2347.1	2347.1	-0.001	0	54.78	169	188	R	GGNSWYIIYPNYAFGQDLNR	Q		Deide_04770
	E_138242	824.782	3	2471.32	2471.26	0.066	1	36.65	199	221	K	GKLVTASDATPFPNTDFSSYLLK	A		Deide_04770
	O1_52875	1144.08	2	2286.14	2286.14	0.001	0	55.5	201	221	K	LVTASDATPFPNTDFSSYLLK	A		Deide_04770
	O1_43240	846.445	2	1690.88	1690.87	0.004	0	84.41	229	244	K	VFGTMQAGNDLVNVVK	Q		Deide_04770
	O1_43640	854.441	2	1706.87	1706.87	0.001	0	106.28	229	244	K	VFGTMQAGNDLVNVVK	Q	Oxidation (M)	Deide_04770
	O1_12013	499.751	2	997.486	997.487	0	0	33.47	245	252	K	QYNEFGLK	Q		Deide_04770
	O1_6926	445.213	2	888.412	888.413	-0.001	0	47.21	346	352	R	FSDFFAR	G		Deide_04770
	O1_37414	745.436	2	1488.86	1488.86	0.001	0	81.16	363	375	R	VTLDVYTVQVKPK	A		Deide_04770
	E_10696	393.719	2	785.423	785.465	-0.041	0	38.17	388	395	K	VATIPASK	A		Deide_04770
	O2_18762	744.406	2	1486.8	1486.79	0.004	0	66.98	140	153	K	AGVPIAVTVFDWGR	R		Deide_04800
	E_134647	810.245	2	1618.47	1618.77	-0.299	0	40.6	216	229	R	QPDQVYTAWDGIAR	L		Deide_04840
	O2_11017	619.865	2	1237.71	1237.71	0.001	0	60.69	284	296	R	VLAPGQSLAGAVR	F		Deide_04840
	O1_6899	443.773	2	885.531	885.528	0.002	0	75.31	18	25	R	VSEVLLAR	G		Deide_04850
	O1_7653	453.739	2	905.464	905.461	0.003	0	55.07	26	33	R	GVEEAFVR	E		Deide_04850
	O1_11654	494.776	2	987.537	987.535	0.002	0	84.31	37	46	K	TLAESVGGVR	V		Deide_04850
	E_145172	855.827	2	1709.64	1709.92	-0.281	0	79.48	90	105	R	GEDLVVVLLDGITDPR	N		Deide_04850
	O1_3683	395.734	2	789.452	789.45	0.003	0	47	106	112	R	NFGAIIR	S		Deide_04850
	O1_39617	776.413	2	1550.81	1550.81	0.007	0	89.65	113	127	R	SAEVLGAHGVVVEER	R		Deide_04850
	E_50747	562.78	2	1123.55	1123.67	-0.126	1	32.38	128	138	R	RSAPLSPVVAK	T		Deide_04850
	O1_10576	484.794	2	967.573	967.57	0.003	0	40.79	129	138	R	SAPLSPVVAK	T		Deide_04850
	O1_37057	739.899	2	1477.78	1477.78	0.005	0	104.93	139	153	K	TAAGATSYLPVAQTK	N		Deide_04850
	O1_30483	658.357	2	1314.7	1314.7	0.003	0	90.08	189	201	K	LALVIGAEGEGMR	R		Deide_04850
	O1_31134	666.355	2	1330.69	1330.69	0.004	0	98.44	189	201	K	LALVIGAEGEGMR	R	Oxidation (M)	Deide_04850
	O1_37325	496.606	3	1486.8	1486.79	0.005	1	37.47	189	202	K	LALVIGAEGEGMRR	L	Oxidation (M)	Deide_04850
	O1_34754	707.892	2	1413.77	1413.77	0.004	1	65.9	206	217	R	EKCDVLVSIPVR	G		Deide_04850
	O1_21478	579.323	2	1156.63	1156.63	0.005	0	60.55	208	217	K	CDVLVSIPVR	G		Deide_04850
	E_159593	988.434	2	1974.85	1975.07	-0.22	0	92.18	220	238	K	VQSLNASVAAGILLYEATR	G		Deide_04850
	E_108887	740.362	2	1478.71	1478.81	-0.1	0	38.08	149	162	R	AVSEVVPGQPDLIR	A		Deide_04860
	E_153731	915.355	2	1828.69	1828.97	-0.273	0	69.35	354	371	R	VQFVSDPAATLLGVDAAR	L		Deide_04860
	E_48695	555.37	2	1108.72	1108.6	0.127	0	41.03	466	475	R	HDALTGLLNR	A		Deide_04860
	O1_33759	696.35	2	1390.68	1390.68	0	0	116.99	523	536	R	LNDLAAAYGGEAAR	L		Deide_04860
	E_39272	521.78	2	1041.55	1041.59	-0.048	0	55.28	5	13	K	LNTLINQAR	G		Deide_04880
	O1_27933	632.298	2	1262.58	1262.58	0.003	0	39.59	20	30	R	TPFVDGDEIDR	R		Deide_04880
	O1_34876	710.349	2	1418.68	1418.68	0.005	1	52.81	20	31	R	TPFVDGDEIDRR	M		Deide_04880
	E_36298	511.194	2	1020.37	1020.46	-0.081	0	54.34	32	39	R	MLQDDEVR	H	Oxidation (M)	Deide_04880
	E_21649	452.217	2	902.419	902.461	-0.042	0	47.89	42	50	K	IAGGFPDAR	R		Deide_04880
	E_40021	524.334	3	1569.98	1569.81	0.169	1	34.78	93	105	R	RLELNEDQLGDLR	E		Deide_04880
	O1_32585	455.578	3	1363.71	1363.71	0.003	1	35.75	106	118	R	EDRGGFLLAATSK	A		Deide_04880
	O1_10360	482.778	2	963.542	963.539	0.003	0	55.31	109	118	R	GGFLLAATSK	A		Deide_04880
	E_91784	686.305	2	1370.6	1370.75	-0.156	0	88.15	119	132	K	AAQTLAALTELGGR	H		Deide_04880
	E_88390	678.248	2	1354.48	1354.64	-0.155	0	100.75	133	145	R	HVDVEEVGESAGK	S		Deide_04880
	O1_23182	592.293	2	1182.57	1182.57	0.005	0	70.7	172	182	R	AYFQQGIDGGK	V		Deide_04880
	E_29423	480.34	3	1438	1437.74	0.262	1	35.37	172	184	R	AYFQQGIDGGKVR	L		Deide_04880
	O1_22593	587.79	2	1173.57	1173.56	0.003	0	95.87	198	209	R	EGDSLAAEGLGR	I		Deide_04880
	O1_20427	572.295	2	1142.58	1142.57	0.004	0	44.82	164	174	R	NPGDLPAFNAK	L		Deide_04910
	E_110430	745.35	2	1488.68	1488.68	0.001	0	49.87	175	187	K	LIEEFAEGDHSSR	R		Deide_04910
	E_123639	769.791	2	1537.57	1537.72	-0.149	0	40.27	34	46	R	LWHNEQPADTAEK	Q		Deide_04920
	O1_47796	942.482	2	1882.95	1882.94	0.007	0	74.17	47	63	K	QPSLNSYETLGYVISGR	M		Deide_04920
	E_157688	956.428	2	1910.84	1910.98	-0.142	0	57.64	93	111	R	VLETLTAVEVTTPPADQAG	-		Deide_04920
	O2_21351	788.872	2	1575.73	1575.73	0.001	0	113.01	35	48	R	NLTTQTWEGQDGAR	A		Deide_04930
	E_161622	1047.37	2	2092.72	2092.94	-0.216	0	31.94	68	86	R	SQENDGLGVMEWEATGQVK	G	Oxidation (M)	Deide_04930
	E_21574	451.76	2	901.505	901.441	0.065	0	45.29	87	94	K	GGHELAYR	G		Deide_04930
	O1_32939	686.872	2	1371.73	1371.72	0.005	0	104.97	95	107	R	GVSLIDIEDGQVK	T		Deide_04930
	E_135731	814.87	2	1627.72	1627.71	0.01	0	114.29	111	125	R	TYYDSAAFVEPAASH	-		Deide_04930
	O2_28991	630.324	3	1887.95	1887.95	0	0	32.17	1	16	-	MKPLSDLLQTHDFTAR	H	Oxidation (M)	Deide_04940
	O2_18254	736.885	2	1471.76	1471.75	0.003	0	113.82	57	71	K	AGEGVTEAQALADLK	R		Deide_04940
	O2_22902	814.935	2	1627.86	1627.85	0.003	1	94.95	57	72	K	AGEGVTEAQALADLKR	V		Deide_04940
	O2_31598	672.345	3	2014.01	2014.01	0.002	0	43.62	82	99	R	SYIGMGYHGTHTPPVILR	N	Oxidation (M)	Deide_04940
	O2_33840	711.354	3	2131.04	2131.04	0.001	0	31.83	168	186	K	GNVFFMADDVHPQTLDVVK	T		Deide_04940
	O2_37915	826.402	3	2476.18	2476.18	0.007	0	70.52	270	292	R	LGVPMGFGGPHAAFLACQEAYQR	S		Deide_04940
	E_7380	372.192	2	742.369	742.47	-0.101	0	41.49	364	370	R	LTGILAR	A		Deide_04940
	O2_25048	858.43	2	1714.85	1714.84	0.003	0	60.2	459	472	R	TSEYLTHPVFQTHR	S		Deide_04940
	E_75858	636.855	3	1907.54	1907.89	-0.351	0	31.9	488	504	R	DYSLVHGMIPLGSCTMK	L		Deide_04940
	O1_48882	969.441	2	1936.87	1936.87	0.003	0	122.97	613	630	K	TDANGNIDFDDLTAQAEK	H		Deide_04940
	O2_40160	687.584	4	2746.31	2746.3	0.004	0	33.26	631	654	K	HSENLAALMITYPSTHGVYEENVR	D	Oxidation (M)	Deide_04940
	O2_25845	875.461	2	1748.91	1748.9	0.004	0	51.56	698	716	K	TFAIPHGGGGPGMGPIGVK	A		Deide_04940
	O2_26238	883.459	2	1764.9	1764.9	0.005	0	41.91	698	716	K	TFAIPHGGGGPGMGPIGVK	A	Oxidation (M)	Deide_04940
	E_107286	735.919	2	1469.82	1469.83	-0.002	0	46.11	717	729	K	AHLAPFLPNHVVR	D		Deide_04940
	O1_56024	1458.26	2	2914.5	2914.5	0.003	0	80.02	730	758	R	DVSGSQTGAVSAAPYGSASILPISYLYIK	L		Deide_04940
	O1_5086	418.758	2	835.502	835.503	-0.001	0	57.3	759	766	K	LLGAHGLR	K		Deide_04940
	O2_24830	852.989	2	1703.96	1703.96	0.006	1	98.36	767	782	R	KATQVALLNANYIASK	L		Deide_04940
	E_129070	788.854	2	1575.69	1575.86	-0.169	0	83.32	768	782	K	ATQVALLNANYIASK	L		Deide_04940
	O1_18236	554.825	2	1107.63	1107.63	0.003	0	59.13	783	792	K	LAGAYPILYK	G		Deide_04940
	O1_39890	782.437	2	1562.86	1562.86	-0.002	0	49.84	798	810	R	VAHECIIDIRPLK	Q		Deide_04940
	O1_30671	660.808	2	1319.6	1319.6	-0.001	0	66.35	811	822	K	QACGVTEEDIAK	R		Deide_04940
	O1_36964	492.908	3	1475.7	1475.7	-0.001	1	62.47	811	823	K	QACGVTEEDIAKR	L		Deide_04940
	E_51054	564.181	3	1689.52	1689.89	-0.366	1	35.37	853	866	K	AELDRFIDAMLQIR	R		Deide_04940
	E_75719	636.317	2	1270.62	1270.68	-0.057	0	63.1	868	878	R	EIQEVQDGLLK	A		Deide_04940
	O2_31768	1013.54	2	2025.07	2025.06	0.006	1	90.26	868	885	R	EIQEVQDGLLKAEESPLK	H		Deide_04940
	E_80134	651.26	3	1950.76	1950.83	-0.07	0	62.82	886	901	K	HAPHTQDDLMADEWNR	A	Oxidation (M)	Deide_04940
	E_27210	469.172	2	936.329	936.43	-0.101	0	54.74	927	934	R	VDNVYGDR	N		Deide_04940
	E_146984	864.274	2	1726.53	1726.73	-0.2	0	45.21	935	949	R	NFVCSCPPVEDYIGA	-		Deide_04940
	O1_48400	956.461	2	1910.91	1910.91	0.001	0	78	25	41	R	MVPFGGWDMPVQYSGLK	A		Deide_04960
	O1_48696	964.459	2	1926.9	1926.9	0.002	0	81.57	25	41	R	MVPFGGWDMPVQYSGLK	A	Oxidation (M)	Deide_04960
	O1_48964	972.459	2	1942.9	1942.9	0.007	0	56.39	25	41	R	MVPFGGWDMPVQYSGLK	A	Oxidation (M), Oxidation (M)	Deide_04960
	O1_42653	834.378	2	1666.74	1666.74	0	0	89.76	49	63	R	ESAGVFDVSHMGEFR	I		Deide_04960
	O1_43074	842.377	2	1682.74	1682.74	0.004	0	85.06	49	63	R	ESAGVFDVSHMGEFR	I	Oxidation (M)	Deide_04960
	O1_51245	1062.56	2	2123.11	2123.1	0.006	0	104.93	64	83	R	IQGEGALAFLQHVTPNDVSK	L		Deide_04960
	E_76324	638.751	2	1275.49	1275.6	-0.112	0	40.12	89	98	R	AQYNWLPNDR	G		Deide_04960
	O1_16729	541.822	2	1081.63	1081.63	0.001	0	43.4	149	158	R	WALLAVQGPK	A		Deide_04960
	O1_42949	839.446	2	1676.88	1676.87	0.004	0	94.39	159	174	K	AAEVLQPHVDVDLGSK	K		Deide_04960
	O1_45970	903.493	2	1804.97	1804.97	0.003	1	71.32	159	175	K	AAEVLQPHVDVDLGSKK	K		Deide_04960
	O1_22569	587.33	2	1172.65	1172.64	0.001	0	76.04	184	193	R	LFGFNVHLAR	T		Deide_04960
	O1_30999	663.883	2	1325.75	1325.75	0.002	0	69.36	218	231	K	LMAIGVTPAGLGAR	D		Deide_04960
	O1_56353	1076.87	3	3227.58	3227.57	0.005	0	66.87	236	263	R	LEAGFPLYGHEFADDIHPLSSHYTWVVK	D		Deide_04960
	E_52598	570.751	2	1139.49	1139.59	-0.106	0	32.54	271	280	R	EALQQPAQQK	L		Deide_04960
	E_76307	638.718	2	1275.42	1275.61	-0.188	0	69.45	9	20	R	AAGFPDEVDVTR	R		Deide_04970
	O1_26973	624.834	2	1247.65	1247.65	0.003	0	47.79	92	103	K	APTYVDVGVTAR	S		Deide_05001
	E_42468	534.145	2	1066.28	1066.5	-0.229	0	51.31	104	113	R	SNDTSFAIGR	F		Deide_05001
	O1_8128	459.763	2	917.511	917.508	0.002	0	53.11	129	137	K	GVQFGGVVR	D		Deide_05001
	O1_38839	764.87	2	1527.72	1527.72	0.005	0	90.31	173	187	K	AAPYTQSEVSAGYGK	A		Deide_05001
	O1_17737	550.282	2	1098.55	1098.55	0.004	0	71.98	192	201	K	FNTYVAATGR	Y		Deide_05001
	E_128889	788.261	2	1574.51	1574.81	-0.305	0	50.63	302	316	R	TDVLPAMVGPSIGYR	F		Deide_05001
	O1_40741	796.412	2	1590.81	1590.81	0.003	0	61.63	302	316	R	TDVLPAMVGPSIGYR	F	Oxidation (M)	Deide_05001
	E_138743	827.315	3	2478.92	2479.14	-0.215	1	63.83	35	56	R	ILQEQMETSADTEDTGLEDAKR	E		Deide_05020
	O1_22598	587.802	2	1173.59	1173.59	0.003	0	79.95	65	74	R	LDELEDTLAR	A		Deide_05020
	E_148999	875.422	2	1748.83	1748.98	-0.149	0	97.35	106	123	K	VQVVSAPEAAVLGGSLPR	I		Deide_05020
	E_62989	597.688	2	1193.36	1193.52	-0.159	0	52.18	107	116	R	QDTENFDPTK	K		Deide_05030
	O2_9759	599.862	2	1197.71	1197.71	0.002	1	84.81	117	127	K	KIDLGDIIGVR	G		Deide_05030
	O2_5954	535.814	2	1069.61	1069.61	0.001	0	85.38	118	127	K	IDLGDIIGVR	G		Deide_05030
	O2_5584	529.305	2	1056.6	1056.6	-0.001	0	45.41	142	150	R	VTSWQPLVK	S		Deide_05030
	O2_2546	445.759	2	889.504	889.502	0.001	0	38.23	249	256	R	LLVGGFER	V		Deide_05030
	O2_25989	879.446	2	1756.88	1756.88	0	0	42.47	313	327	K	LSYQGQTVDFSLPFR	R		Deide_05030
	O2_19287	752.868	2	1503.72	1503.72	0	0	61.37	337	350	K	EAAGLDFEPTDLAR	L		Deide_05030
	O1_52386	1116.08	2	2230.14	2230.13	0.006	0	101.67	23	42	K	VEIFSWWAGDEGPALEALIK	L		Deide_05050
	O1_27391	627.84	2	1253.67	1253.67	0.001	1	59.53	43	52	K	LYEQKYPSVK	V		Deide_05050
	O1_48861	968.493	2	1934.97	1934.97	0.002	1	160.57	48	67	K	YPSVKVDNATVSGGAGTNAK	A		Deide_05050
	O1_32207	681.336	2	1360.66	1360.66	-0.001	0	122.02	53	67	K	VDNATVSGGAGTNAK	A		Deide_05050
	O1_45146	591.655	3	1771.94	1771.94	0.001	1	32.02	53	71	K	VDNATVSGGAGTNAKAVLK	T		Deide_05050
	O1_55817	1426.71	2	2851.41	2851.41	0	0	113.24	74	100	R	MLGGTPPDSFQAHAGQELIGTWVVANR	M		Deide_05050
	O1_55901	1434.71	2	2867.41	2867.4	0.003	0	74.15	74	100	R	MLGGTPPDSFQAHAGQELIGTWVVANR	M	Oxidation (M)	Deide_05050
	E_46702	547.316	2	1092.62	1092.55	0.065	0	59.46	101	109	R	MEDLTPLFK	S		Deide_05050
	O1_18263	555.281	2	1108.55	1108.55	0.001	0	59.69	101	109	R	MEDLTPLFK	S	Oxidation (M)	Deide_05050
	O1_45705	897.943	2	1793.87	1793.87	0.005	1	81.22	101	115	R	MEDLTPLFKSEGWNK	A		Deide_05050
	O1_46092	905.939	2	1809.86	1809.86	0.002	1	81.43	101	115	R	MEDLTPLFKSEGWNK	A	Oxidation (M)	Deide_05050
	O1_41757	816.922	2	1631.83	1631.83	-0.001	1	68.58	110	123	K	SEGWNKAFPQDLIK	L		Deide_05050
	O1_8815	466.267	2	930.519	930.517	0.001	0	67.77	116	123	K	AFPQDLIK	L		Deide_05050
	O1_48594	961.039	2	1920.06	1920.06	0.005	1	85.5	124	140	K	LISTKDGIWSVPVNVHR	S		Deide_05050
	O1_33257	689.867	2	1377.72	1377.71	0.004	0	51.74	129	140	K	DGIWSVPVNVHR	S		Deide_05050
	O1_24765	605.29	2	1208.57	1208.57	0.001	0	61.49	141	150	R	SNVMWYNPAK	L		Deide_05050
	O1_25683	613.288	2	1224.56	1224.56	0.002	0	67.15	141	150	R	SNVMWYNPAK	L	Oxidation (M)	Deide_05050
	O1_36100	725.882	2	1449.75	1449.74	0.005	1	46.27	141	152	R	SNVMWYNPAKLK	A		Deide_05050
	O1_36669	489.588	3	1465.74	1465.74	0.004	1	53.29	141	152	R	SNVMWYNPAKLK	A	Oxidation (M)	Deide_05050
	O1_16062	357.55	3	1069.63	1069.63	0.001	1	57.89	151	160	K	LKAWGVTAPK	T		Deide_05050
	E_13507	415.233	2	828.451	828.449	0.002	0	32.77	153	160	K	AWGVTAPK	T		Deide_05050
	O1_51538	717.365	3	2149.07	2149.07	0.008	1	34.31	153	171	K	AWGVTAPKTWPEFLSTCAK	L		Deide_05050
	O1_31434	670.323	2	1338.63	1338.63	0.003	0	63.97	161	171	K	TWPEFLSTCAK	L		Deide_05050
	O1_41325	807.931	2	1613.85	1613.85	0.002	1	91.51	216	230	K	FTDPKVVGAFTTFGK	V		Deide_05050
	O1_13526	513.784	2	1025.55	1025.56	0	0	74.9	221	230	K	VVGAFTTFGK	V		Deide_05050
	O1_47628	937.962	2	1873.91	1873.91	0.003	1	57.5	221	237	K	VVGAFTTFGKVMDCTNK	D		Deide_05050
	O1_47946	945.959	2	1889.9	1889.9	0.002	1	90.3	221	237	K	VVGAFTTFGKVMDCTNK	D	Oxidation (M)	Deide_05050
	O1_52673	1135.01	2	2267.99	2267.99	0.006	1	113.24	231	250	K	VMDCTNKDASGLSWQQASDR	I		Deide_05050
	O1_52851	1143	2	2283.99	2283.99	0.003	1	130.22	231	250	K	VMDCTNKDASGLSWQQASDR	I	Oxidation (M)	Deide_05050
	O1_34936	710.828	2	1419.64	1419.64	0.003	0	96.33	238	250	K	DASGLSWQQASDR	I		Deide_05050
	O1_53876	1205.57	2	2409.13	2409.13	0.002	0	147.61	251	273	R	IAAGTSAFNIMGDWAAGYYTTTK	K		Deide_05050
	O1_54026	1213.57	2	2425.12	2425.13	-0.001	0	138.46	251	273	R	IAAGTSAFNIMGDWAAGYYTTTK	K	Oxidation (M)	Deide_05050
	O1_54799	1269.62	2	2537.23	2537.23	0.003	1	120.8	251	274	R	IAAGTSAFNIMGDWAAGYYTTTKK	L		Deide_05050
	O1_54923	1277.62	2	2553.22	2553.22	0.002	1	103.51	251	274	R	IAAGTSAFNIMGDWAAGYYTTTKK	L	Oxidation (M)	Deide_05050
	O1_44848	880.457	2	1758.9	1758.89	0.005	1	75.75	275	291	K	LTPGKDFGWAPSPGTTK	V		Deide_05050
	E_74748	632.282	2	1262.55	1262.59	-0.044	0	53.6	280	291	K	DFGWAPSPGTTK	V		Deide_05050
	O1_35150	712.388	2	1422.76	1422.76	0.003	0	103.1	292	304	K	VFVMLADSFGLPK	G		Deide_05050
	O1_35716	720.385	2	1438.76	1438.75	0.002	0	104.22	292	304	K	VFVMLADSFGLPK	G	Oxidation (M)	Deide_05050
	O1_43030	840.466	2	1678.92	1678.91	0.005	1	77.85	292	307	K	VFVMLADSFGLPKGAK	N		Deide_05050
	O1_43333	848.463	2	1694.91	1694.91	0.004	1	65.73	292	307	K	VFVMLADSFGLPKGAK	N	Oxidation (M)	Deide_05050
	E_15253	426.98	3	1277.92	1277.62	0.3	1	38.86	308	317	K	NRTEAMNWLK	V	Oxidation (M)	Deide_05050
	O1_27845	631.82	2	1261.62	1261.62	0.001	1	57.08	308	317	K	NRTEAMNWLK	V		Deide_05050
	O1_11846	496.748	2	991.481	991.48	0.002	0	48.81	310	317	R	TEAMNWLK	V		Deide_05050
	O1_12502	504.745	2	1007.48	1007.48	0	0	46.57	310	317	R	TEAMNWLK	V	Oxidation (M)	Deide_05050
	O1_18728	559.287	2	1116.56	1116.56	0.002	0	59.04	323	332	K	QGQDAFNPLK	G		Deide_05050
	O1_42781	836.944	2	1671.87	1671.87	0.004	1	96.76	323	338	K	QGQDAFNPLKGSIAAR	I		Deide_05050
	E_9044	389.22	2	776.425	776.392	0.034	0	38.52	339	345	R	IDSDLSK	Y		Deide_05050
	O1_39012	767.377	2	1532.74	1532.74	0.004	1	95.32	339	351	R	IDSDLSKYNTYSK	S		Deide_05050
	E_7627	374.72	2	747.425	747.355	0.07	0	45.7	352	358	K	SAAADWK	S		Deide_05050
	O1_56147	1012.84	3	3035.5	3035.5	0.004	0	50.27	362	391	K	IVGSMAHGAVAPESFMSAFGAIIDQFVAGR	D		Deide_05050
	O1_56168	1018.17	3	3051.5	3051.49	0.006	0	60.82	362	391	K	IVGSMAHGAVAPESFMSAFGAIIDQFVAGR	D	Oxidation (M)	Deide_05050
	O1_56193	1023.51	3	3067.5	3067.49	0.01	0	75.74	362	391	K	IVGSMAHGAVAPESFMSAFGAIIDQFVAGR	D	Oxidation (M), Oxidation (M)	Deide_05050
	O1_56426	846.422	4	3381.66	3381.65	0.011	1	34.56	362	394	K	IVGSMAHGAVAPESFMSAFGAIIDQFVAGRDAK	G	Oxidation (M), Oxidation (M)	Deide_05050
	O1_37288	743.392	2	1484.77	1484.77	0	1	110.31	392	406	R	DAKGAANAAQQLATR	A		Deide_05050
	O2_8809	586.311	2	1170.61	1170.61	-0.004	0	95.97	395	406	K	GAANAAQQLATR	A		Deide_05050
	E_77229	642.204	2	1282.39	1282.63	-0.237	0	88.19	77	87	R	TYQQGVTYAPR	T		Deide_05120
	E_153136	909.492	2	1816.97	1816.86	0.106	0	46.58	354	370	R	GEVGYYIVSDGGSVPYR	V		Deide_05120
	E_104176	725.288	2	1448.56	1448.69	-0.128	0	72.11	35	47	R	EVQNAEGFISEAR	M		Deide_05130
	E_143027	848.346	2	1694.68	1694.8	-0.119	0	89.51	48	63	R	MAEIGALCGTTATEVR	S	Oxidation (M)	Deide_05130
	E_152977	907.77	2	1813.53	1813.9	-0.374	0	70.34	64	79	R	SVLSFYSTYHTVPTGR	H		Deide_05130
	E_139230	829.334	2	1656.65	1656.9	-0.251	0	63.34	181	198	R	QVLAGGDAVGTSITGLAK	L		Deide_05130
	E_70476	618.163	3	1851.47	1851.81	-0.343	0	52.79	92	107	K	HYVICNADESEPGSFK	D		Deide_05140
	O2_30707	985.484	2	1968.95	1968.95	0.006	0	71.4	179	194	R	YFEEVPGQEVLDFIER	G		Deide_05150
	O2_11413	626.338	2	1250.66	1250.66	0	0	53.21	452	463	R	INSPTPGPEALR	G		Deide_05150
	O2_38310	839.819	3	2516.44	2516.43	0.003	1	75.68	464	489	R	GLIGLESPRDPLLVAATNLLAGAGAK	G		Deide_05150
	O2_31037	993.1	2	1984.18	1984.18	0.002	0	58.87	521	541	R	VLALPAGPNSLGLGALGLVPR	D		Deide_05150
	O2_6868	554.809	2	1107.6	1107.6	0.001	0	52.47	561	571	R	LDPAAQGLPAR	A		Deide_05150
	O1_29065	643.833	2	1285.65	1285.65	0	0	62.26	370	381	R	TLLGLDPSDEAR	A		Deide_05240
	E_77507	642.896	2	1283.78	1283.65	0.126	0	46.7	390	400	R	VTVGYYDQALR	G		Deide_05240
	E_108292	738.304	2	1474.59	1474.74	-0.148	0	70.64	401	413	R	GVEPQQTLYDVAR	E		Deide_05240
	O2_9889	601.824	2	1201.63	1201.63	0.003	0	66.21	99	110	R	TGALAEGSDILR	G		Deide_05270
	O2_18239	736.392	2	1470.77	1470.77	0.002	1	78.86	210	222	R	LAELQTTDPEKAR	M		Deide_05270
	E_53358	574.24	2	1146.46	1146.59	-0.123	0	53.48	297	307	R	QVTALNDTTGK	M		Deide_05270
	E_150687	886.929	2	1771.84	1771.92	-0.078	0	35.19	326	342	R	QAGSATVDPQIIQAAFR	D		Deide_05270
	E_105518	730.325	2	1458.63	1458.7	-0.064	0	73.76	343	355	R	DVYSALDSISAYR	S		Deide_05270
	O2_24840	853.444	2	1704.87	1704.87	0.005	0	58.89	39	53	R	VTPSAVLEEITNNYR	Q		Deide_05290
	O2_3345	473.754	2	945.493	945.492	0.001	0	38.54	59	66	R	SPLPEFTR	A		Deide_05290
	O2_20975	782.37	2	1562.73	1562.72	0.005	0	75.5	196	209	R	EGDPYADQLLESAR	L		Deide_05290
	O2_35549	753.388	3	2257.14	2257.14	0.005	0	51.74	232	251	R	SPEPWLGPQLDEHLQALAEK	G		Deide_05290
	O2_41722	1008.56	3	3022.66	3022.65	0.003	0	49.21	284	311	R	ELGMTLVRPPALNTDPLFIGTLASVIER	K		Deide_05290
	O2_41789	1013.89	3	3038.65	3038.65	0.007	0	77.63	284	311	R	ELGMTLVRPPALNTDPLFIGTLASVIER	K	Oxidation (M)	Deide_05290
	O2_19854	762.439	2	1522.86	1522.86	0.003	0	99.81	66	79	R	TPELAAEITLQPIK	A		Deide_05300
	O2_29699	961.982	2	1921.95	1921.95	0.005	0	68.83	126	143	R	LGVPSTAETMPYTAESIR	L		Deide_05300
	O2_30033	969.98	2	1937.94	1937.94	0.005	0	103	126	143	R	LGVPSTAETMPYTAESIR	L	Oxidation (M)	Deide_05300
	E_36717	512.702	2	1023.39	1023.61	-0.218	0	35.6	144	152	R	LLVPELNAR	G		Deide_05300
	O2_35145	1111.12	2	2220.22	2220.22	0.004	0	77.16	153	174	R	GIPLIGFVGAPFTLASYAIEGK	G		Deide_05300
	O2_15093	685.816	2	1369.62	1369.61	0.005	0	47.27	185	195	R	FMYAEPAAWER	L		Deide_05300
	O2_15587	693.812	2	1385.61	1385.61	0.001	0	57.01	185	195	R	FMYAEPAAWER	L	Oxidation (M)	Deide_05300
	O2_32709	1035.06	2	2068.1	2068.09	0.006	1	83.35	196	213	R	LMGKFEAILADYLTEQVK	A		Deide_05300
	O2_37231	1195.1	2	2388.18	2388.18	0.004	0	130.24	214	235	K	AGASAVQIFDSWVGALSIYDYR	T		Deide_05300
	O2_42691	1124.59	3	3370.75	3370.74	0.01	0	62.59	252	283	K	LGVPVIYFGTGTTHLLPDMASLGTNIVGADWR	L		Deide_05300
	O2_42715	1129.92	3	3386.74	3386.73	0.005	0	43.4	252	283	K	LGVPVIYFGTGTTHLLPDMASLGTNIVGADWR	L	Oxidation (M)	Deide_05300
	O2_42664	1119.6	3	3355.77	3355.76	0.013	0	43.52	284	313	R	LPLDQAWDLLESGQGIQGNLDPLLLQAPWR	E		Deide_05300
	O1_5224	421.233	2	840.451	840.449	0.002	0	49.51	39	45	R	LFVSGYR	L		Deide_05301
	O1_19508	564.825	2	1127.63	1127.63	0.006	0	61.23	74	84	R	VVVSGLNAVDR	L		Deide_05301
	O1_44657	585.016	3	1752.03	1752.03	0	1	48.22	74	89	R	VVVSGLNAVDRLELLR	R		Deide_05301
	E_161760	1052.57	2	2103.12	2103.05	0.078	0	41.56	219	237	K	DTVCTMQLVLTNVAPGQTR	E		Deide_05301
	E_161854	1060.44	2	2118.87	2119.04	-0.167	0	38.6	219	237	K	DTVCTMQLVLTNVAPGQTR	E	Oxidation (M)	Deide_05301
	O2_21240	786.908	2	1571.8	1571.81	-0.003	0	80.56	248	262	K	NAQGQPVPAGTYTIR	A		Deide_05301
	E_45907	543.837	2	1085.66	1085.62	0.036	0	83.86	263	272	R	AVFDGPVLIR	A		Deide_05301
	E_58293	584.233	2	1166.45	1166.68	-0.226	0	88.81	92	103	R	AGLTALLQGPAR	Y		Deide_05360
	E_13970	418.234	2	834.453	834.46	-0.006	0	37.79	104	110	R	YIEVGVR	G		Deide_05360
	E_109306	741.795	2	1481.58	1481.72	-0.143	0	62.38	134	146	R	TMVAQVTFEEGVR	F	Oxidation (M)	Deide_05360
	O2_32767	691.344	3	2071.01	2071.01	-0.002	1	54.94	110	128	R	VFIPFRDATSGQETYGAGR	Y		Deide_05380
	E_101909	718.771	2	1435.53	1435.72	-0.192	0	45.68	6	17	R	TQDTIDLQDFLK	L		Deide_05390
	E_71367	621.938	2	1241.86	1241.73	0.127	0	75.35	41	52	R	LLQAAVATLNTK	D		Deide_05400
	E_13587	415.735	2	829.455	829.466	-0.01	0	34.23	83	90	R	VVVVGSDR	R		Deide_05400
	E_85296	667.298	2	1332.58	1332.74	-0.159	0	49.1	99	110	K	TGQEVIALLYAR	R		Deide_05410
	O2_24611	847.409	2	1692.8	1692.8	0.003	0	87.39	51	66	R	DDDNAAFGVTFPTVPK	D		Deide_05430
	O2_21027	783.395	2	1564.77	1564.78	0	0	54.23	86	98	R	YPVPDPFFSMLPR	S		Deide_05430
	O2_21500	791.393	2	1580.77	1580.77	0.003	0	51.26	86	98	R	YPVPDPFFSMLPR	S	Oxidation (M)	Deide_05430
	E_63307	598.756	2	1195.5	1195.59	-0.093	0	32.48	167	176	K	LQGVVYNEMK	G	Oxidation (M)	Deide_05430
	O2_30354	977.483	2	1952.95	1952.95	0.004	0	70.68	260	276	R	QDLDVSIPDQTPFPEPR	T		Deide_05430
	O2_12422	642.34	2	1282.66	1282.66	0.002	0	67.84	299	310	K	LGLTSHADSNLR	W		Deide_05430
	E_109846	743.851	2	1485.69	1485.8	-0.116	0	79.81	366	378	K	AQEVETLVLDTLR	G		Deide_05430
	O2_27616	915.947	2	1829.88	1829.88	0.003	0	69.02	403	418	K	EVSNAGYPYGLQVMFR	L		Deide_05430
	O2_25027	857.47	2	1712.93	1712.92	0.001	0	89.73	419	434	R	LLGPWLYGGDPVTGLR	L		Deide_05430
	E_14743	423.289	2	844.563	844.429	0.134	0	33.29	435	441	R	LDAELER	L		Deide_05430
	O2_19461	755.911	2	1509.81	1509.8	0.003	0	57.03	467	480	R	VTLEVAPDPELATR	A		Deide_05430
[truncated: 9,255 more rows]
